# Supplementary material for: Tissue and plasma proteomic profiling indicates AHSG as a potential biomarker for ascending thoracic aortic aneurysms
Source: BMC Cardiovasc Disord. 2023 Mar 16;23:138. doi: 10.1186/s12872-023-03154-6 (PMC10018995; doi:10.1186/s12872-023-03154-6)
Supplement: Supplementary file 1 — Additional file 1. [file 12872_2023_3154_MOESM1_ESM.xlsx]

## Sheet: S1.1
Table S1.1: Calculation of the correction factor for LC-MRM-MS
Samples name	Total protein (μg/μL)	Column load	Correction factor
RK280319_C25	1.68	13.44	1.4881		Column load= total protein (μg/μL) * loading volume in the machine (8μL)
RK280319_C15	1.52	12.16	1.64474		Correction factor = take the highest number of column load (20) / column load
RK280319_C24	1.12	8.96	2.23214
RK280319_C8	1.96	15.68	1.27551
RK280319_C21	1.67	13.36	1.49701
RK280319_C9	1.36	10.88	1.83824
RK280319_C29	1.55	12.4	1.6129
RK280319_C12	2	16	1.25
RK280319_C27	1.76	14.08	1.42045
RK280319_C16	1.85	14.8	1.35135
RK280319_C14	1.44	11.52	1.73611
RK280319_C7	1.04	8.32	2.40385
RK280319_C13	1.34	10.72	1.86567
RK280319_C20	1.75	14	1.42857
RK280319_C26	1.24	9.92	2.01613
RK280319_C10	1.78	14.24	1.40449
RK280319_C19	1.02	8.16	2.45098
RK280319_C28	1.34	10.72	1.86567
RK280319_C17	1.87	14.96	1.3369
RK280319_C18	0.8	6.4	3.125
RK280319_C11	1.47	11.76	1.70068
RK280319_309BB2	2.5	20	1
RK280319_186BB2	1.57	12.56	1.59236
RK280319_173BB2	1.53	12.24	1.63399
RK280319_244BB2	1.62	12.96	1.54321
RK280319_237BB2	2.05	16.4	1.21951
RK280319_249BB2	2.21	17.68	1.13122
RK280319_292BB2	1.07	8.56	2.33645
RK280319_228BB2	1.36	10.88	1.83824
RK280319_286BB2	1.99	15.92	1.25628
RK280319_299BB2	1.8	14.4	1.38889
RK280319_145BB2	1.54	12.32	1.62338
RK280319_268BB2	1.94	15.52	1.28866
RK280319_264BB2	2.1	16.8	1.19048
RK280319_168BB2	0.87	6.96	2.87356
RK280319_343BB2	1.41	11.28	1.77305
RK280319_148BB2	0.99	7.92	2.52525
RK280319_303BB2	1.67	13.36	1.49701
RK280319_162BB2	1.4	11.2	1.78571
RK280319_186BA2	2	16	1.25
RK280319_168BA2	1.43	11.44	1.74825
RK280319_162BA2	1.58	12.64	1.58228
RK280319_173BA2	1.84	14.72	1.3587
RK280319_244BA2	1.58	12.64	1.58228
RK280319_145BA2	1.58	12.64	1.58228
RK280319_249BA2	2.16	17.28	1.15741
RK280319_268BA2	1.06	8.48	2.35849
RK280319_303BA2	1.6	12.8	1.5625
RK280319_292BA2	0.94	7.52	2.65957
RK280319_299BA2	1.85	14.8	1.35135
RK280319_237BA2	1.25	10	2
RK280319_309BA2	2.34	18.72	1.06838
RK280319_286BA2	2.33	18.64	1.07296
RK280319_148BA2	1.49	11.92	1.67785
RK280319_343BA2	1.62	12.96	1.54321
RK280319_264BA2	1.43	11.44	1.74825
RK280319_228BA2	1.27	10.16	1.9685
