# Supplementary material for: Tissue and plasma proteomic profiling indicates AHSG as a potential biomarker for ascending thoracic aortic aneurysms
Source: BMC Cardiovasc Disord. 2023 Mar 16;23:138. doi: 10.1186/s12872-023-03154-6 (PMC10018995; doi:10.1186/s12872-023-03154-6)
Supplement: Supplementary file 3 — Additional file 3. [file 12872_2023_3154_MOESM3_ESM.xlsx]

## Sheet: S3.1
Table S3.1: Total list of proteins quantified by discovery proteomics in aortic tissue (T) of TAA patients compared to CABG patients (CT)
Accession protein	Description	Gene name	Confidence score	Anova (p)	Fold change	Fold change (Disease/Control)	Highest mean condition	Lowest mean condition
Q9NQC3	Reticulon-4	RTN4	43.8048	1.16591e-07	14.0065	0.0713954	Control	Disease
P61769	Beta-2-microglobulin	B2M	22.3901	7.1358e-07	3.11107	0.321433	Control	Disease
P50895	Basal cell adhesion molecule	BCAM	120.861	3.27636e-06	2.17274	0.460247	Control	Disease
P12111	Collagen alpha-3(VI) chain	COL6A3	1958.92	5.21877e-06	2.24772	0.444896	Control	Disease
Q04837	Single-stranded DNA-binding protein_ mitochondrial	SSBP1	31.454	7.03816e-06	2.54296	0.393243	Control	Disease
Q9BVK6	Transmembrane emp24 domain-containing protein 9	TMED9	18.3481	1.38205e-05	8.0497	0.124228	Control	Disease
P02768	Serum albumin	ALB	1302.91	1.89489e-05	2.57782	2.57782	Disease	Control
Q9GZM7	Tubulointerstitial nephritis antigen-like	TINAGL1	189.559	1.9091e-05	1.64636	0.6074	Control	Disease
P05556	Integrin beta-1	ITGB1	354.01	2.76099e-05	1.73757	0.575516	Control	Disease
P30048	Thioredoxin-dependent peroxide reductase_ mitochondrial	PRDX3	49.7935	3.08549e-05	2.32876	2.32876	Disease	Control
Q9BZV1	UBX domain-containing protein 6	UBXN6	17.4477	3.87852e-05	2.62108	0.381522	Control	Disease
P02794	Ferritin heavy chain	FTH1	53.3154	4.20279e-05	3.22274	0.310295	Control	Disease
O43854	EGF-like repeat and discoidin I-like domain-containing protein 3	EDIL3	57.164	4.4852e-05	3.75608	0.266235	Control	Disease
Q9C0B2	Cilia- and flagella-associated protein 74	CFAP74	15.7085	4.51983e-05	2.86193	0.349414	Control	Disease
P20700	Lamin-B1	LMNB1	76.3445	4.5515e-05	4.72764	4.72764	Disease	Control
Q9UBG0	C-type mannose receptor 2	MRC2	23.4202	4.57764e-05	1.67115	0.598391	Control	Disease
P46939	Utrophin	UTRN	93.7018	4.79439e-05	5.39318	5.39318	Disease	Control
Q96AG4	Leucine-rich repeat-containing protein 59	LRRC59	13.7523	4.95025e-05	1.88438	1.88438	Disease	Control
P00352	Retinal dehydrogenase 1	ALDH1A1	182.635	5.42051e-05	2.95326	2.95326	Disease	Control
P31930	Cytochrome b-c1 complex subunit 1_ mitochondrial	UQCRC1	11.8744	6.01056e-05	2.01444	0.496417	Control	Disease
P33176	Kinesin-1 heavy chain	KIF5B	59.3092	6.84937e-05	3.48842	3.48842	Disease	Control
Q01973	Inactive tyrosine-protein kinase transmembrane receptor ROR1	ROR1	5.265	8.01891e-05	2.98127	2.98127	Disease	Control
P51911	Calponin-1	CNN1	403.217	8.30331e-05	3.80554	0.262775	Control	Disease
P60174	Triosephosphate isomerase	TPI1	310.61	9.44444e-05	2.00216	2.00216	Disease	Control
P49454	Centromere protein F	CENPF	19.3406	0.000108775	3.04589	3.04589	Disease	Control
Q8IX03	Protein KIBRA	WWC1	5.4624	0.000117847	Infinity	Infinity	Disease	Control
Q13188	Serine/threonine-protein kinase 3	STK3	14.8594	0.000120594	2.66112	2.66112	Disease	Control
Q9Y6N5	Sulfide:quinone oxidoreductase_ mitochondrial	SQOR	32.5541	0.000123039	4.48516	0.222957	Control	Disease
O14558	Heat shock protein beta-6	HSPB6	99.5684	0.000140008	3.14188	0.31828	Control	Disease
P20774	Mimecan	OGN	310.944	0.000150275	2.30646	0.433565	Control	Disease
B9A064	Immunoglobulin lambda-like polypeptide 5	IGLL5	88.1384	0.000165568	1.9477	1.9477	Disease	Control
P04066	Tissue alpha-L-fucosidase	FUCA1	34.68	0.000198627	2.55684	2.55684	Disease	Control
B1AJZ9	Forkhead-associated domain-containing protein 1	FHAD1	53.1377	0.000210457	3.04407	3.04407	Disease	Control
Q15700	Disks large homolog 2	DLG2	12.4586	0.000213861	2.41879	0.41343	Control	Disease
P61626	Lysozyme C	LYZ	182.138	0.000215703	2.83035	0.353313	Control	Disease
P63092	Guanine nucleotide-binding protein G(s) subunit alpha isoforms short	GNAS	78.004	0.000227311	1.94885	0.513122	Control	Disease
P20338	Ras-related protein Rab-4A	RAB4A	14.3636	0.000227605	2.48561	0.402316	Control	Disease
Q9H299	SH3 domain-binding glutamic acid-rich-like protein 3	SH3BGRL3	21.7447	0.000230408	2.02869	2.02869	Disease	Control
Q9ULH1	Arf-GAP with SH3 domain_ ANK repeat and PH domain-containing protein 1	ASAP1	5.219	0.000270645	1.54118	1.54118	Disease	Control
Q8IWS0	PHD finger protein 6	PHF6	11.4791	0.00032896	3.98823	3.98823	Disease	Control
Q07507	Dermatopontin	DPT	133.642	0.000346772	3.05203	0.32765	Control	Disease
P01768	Immunoglobulin heavy variable 3-30	IGHV3-30	31.1161	0.00036121	2.01881	2.01881	Disease	Control
P02654	Apolipoprotein C-I	APOC1	51.065	0.000385668	2.05903	0.485665	Control	Disease
P30711	Glutathione S-transferase theta-1	GSTT1	41.9424	0.000388323	2.68867	2.68867	Disease	Control
P07864	L-lactate dehydrogenase C chain	LDHC	33.0114	0.000393166	2.48776	0.401969	Control	Disease
P00736	Complement C1r subcomponent	C1R	53.6311	0.000470778	2.80597	2.80597	Disease	Control
P08493	Matrix Gla protein	MGP	27.6339	0.000476872	1.99734	0.500666	Control	Disease
P05156	Complement factor I	CFI	51.6982	0.000486838	1.77703	1.77703	Disease	Control
P02730	Band 3 anion transport protein	SLC4A1	140.431	0.000546311	2.98327	0.335202	Control	Disease
P21926	CD9 antigen	CD9	76.4098	0.00054724	3.86096	0.259003	Control	Disease
Q96FV2	Secernin-2	SCRN2	11.4733	0.000561656	120.623	120.623	Disease	Control
P01859	Immunoglobulin heavy constant gamma 2	IGHG2	201.605	0.000582175	1.98989	1.98989	Disease	Control
Q9NZN3	EH domain-containing protein 3	EHD3	108.817	0.000589476	2.00337	0.499158	Control	Disease
P36542	ATP synthase subunit gamma_ mitochondrial	ATP5C1	6.2327	0.000609551	9.96948	9.96948	Disease	Control
Q03135	Caveolin-1	CAV1	105.179	0.000622063	2.3644	0.42294	Control	Disease
Q149M9	NACHT domain- and WD repeat-containing protein 1	NWD1	10.9302	0.000626052	35.4294	35.4294	Disease	Control
Q6UXI9	Nephronectin	NPNT	73.8469	0.000628948	3.18145	0.314322	Control	Disease
P08572	Collagen alpha-2(IV) chain	COL4A2	214.279	0.000673811	2.42288	0.412733	Control	Disease
O95571	Persulfide dioxygenase ETHE1_ mitochondrial	ETHE1	17.8997	0.000707151	2.35389	2.35389	Disease	Control
Q9ULE3	DENN domain-containing protein 2A	DENND2A	5.8164	0.000708606	560.2	560.2	Disease	Control
Q9Y3F4	Serine-threonine kinase receptor-associated protein	STRAP	13.0991	0.000754541	2.33351	2.33351	Disease	Control
Q92743	Serine protease HTRA1	HTRA1	311.39	0.000755877	1.99437	0.501412	Control	Disease
P24844	Myosin regulatory light polypeptide 9	MYL9	314.203	0.000761174	2.49996	0.400007	Control	Disease
Q9P1Z3	Potassium/sodium hyperpolarization-activated cyclic nucleotide-gated channel 3	HCN3	6.6482	0.000849396	4.11168	4.11168	Disease	Control
Q00610	Clathrin heavy chain 1	CLTC	217.27	0.000861749	3.52347	3.52347	Disease	Control
P67809	Nuclease-sensitive element-binding protein 1	YBX1	17.5701	0.000877033	4.89666	0.204221	Control	Disease
Q9Y287	Integral membrane protein 2B	ITM2B	6.7468	0.000906087	3.24301	0.308355	Control	Disease
P35609	Alpha-actinin-2	ACTN2	264.103	0.000972594	2.20491	0.453533	Control	Disease
O15230	Laminin subunit alpha-5	LAMA5	608.106	0.000976057	1.96049	0.510077	Control	Disease
P02790	Hemopexin	HPX	334.511	0.0009845	2.34133	2.34133	Disease	Control
P46821	Microtubule-associated protein 1B	MAP1B	431.56	0.00111913	1.52406	0.656141	Control	Disease
Q04760	Lactoylglutathione lyase	GLO1	83.8949	0.00112769	2.33255	2.33255	Disease	Control
P18084	Integrin beta-5	ITGB5	59.0973	0.00113172	1.4595	0.685167	Control	Disease
Q96CN5	Leucine-rich repeat-containing protein 45	LRRC45	6.2731	0.00118043	1.7562	0.56941	Control	Disease
P08133	Annexin A6	ANXA6	563.654	0.00118211	2.182	0.458295	Control	Disease
Q96QB1	Rho GTPase-activating protein 7	DLC1	5.4215	0.00128188	1.92931	0.51832	Control	Disease
Q9BVC6	Transmembrane protein 109	TMEM109	7.0461	0.00130012	2.0778	0.481278	Control	Disease
Q1MSJ5	Centrosome and spindle pole-associated protein 1	CSPP1	5.0359	0.00140028	2.92472	0.341913	Control	Disease
P05154	Plasma serine protease inhibitor	SERPINA5	34.2796	0.00140061	2.87318	2.87318	Disease	Control
Q7Z304	MAM domain-containing protein 2	MAMDC2	18.0645	0.00145346	3.11327	0.321206	Control	Disease
P23634	Plasma membrane calcium-transporting ATPase 4	ATP2B4	11.6655	0.00154063	2.82634	0.353815	Control	Disease
P07858	Cathepsin B	CTSB	45.6084	0.00163486	2.03574	2.03574	Disease	Control
A0A0C4DH41	Immunoglobulin heavy variable 4-61	IGHV4-61	24.5271	0.00164011	3.08936	3.08936	Disease	Control
P55083	Microfibril-associated glycoprotein 4	MFAP4	174.511	0.00172557	6.53893	0.15293	Control	Disease
Q8IVN8	Somatomedin-B and thrombospondin type-1 domain-containing protein	SBSPON	43.3402	0.0018155	6.36157	0.157194	Control	Disease
P78385	Keratin_ type II cuticular Hb3	KRT83	73.1483	0.00187939	3.73836	0.267497	Control	Disease
P61081	NEDD8-conjugating enzyme Ubc12	UBE2M	13.2478	0.0018927	1.48877	1.48877	Disease	Control
O00264	Membrane-associated progesterone receptor component 1	PGRMC1	35.409	0.0019188	2.65886	0.376101	Control	Disease
P36957	Dihydrolipoyllysine-residue succinyltransferase component of 2-oxoglutarate dehydrogenase complex_ mitochondrial	DLST	43.8831	0.00192259	2.84617	0.351349	Control	Disease
P27105	Erythrocyte band 7 integral membrane protein	STOM	87.5996	0.00198473	2.31563	0.431848	Control	Disease
Q05707	Collagen alpha-1(XIV) chain	COL14A1	1075.97	0.00200689	1.92792	0.518695	Control	Disease
P13798	Acylamino-acid-releasing enzyme	APEH	12.1348	0.0021379	1.65803	1.65803	Disease	Control
Q9UJU6	Drebrin-like protein	DBNL	39.5969	0.00220603	2.1476	0.465635	Control	Disease
Q9H3N1	Thioredoxin-related transmembrane protein 1	TMX1	6.128	0.00221283	1.92514	0.519443	Control	Disease
P61916	Epididymal secretory protein E1	NPC2	26.7039	0.00225362	1.72669	1.72669	Disease	Control
P10412	Histone H1.4	HIST1H1E	122.755	0.00228854	1.92534	1.92534	Disease	Control
Q07065	Cytoskeleton-associated protein 4	CKAP4	84.1254	0.002319	1.7045	0.586682	Control	Disease
P35754	Glutaredoxin-1	GLRX	12.696	0.00232498	2.90013	2.90013	Disease	Control
P05155	Plasma protease C1 inhibitor	SERPING1	97.4999	0.00233304	2.59646	2.59646	Disease	Control
Q4UJ75	Ankyrin repeat domain-containing protein 20A4	ANKRD20A4	23.2158	0.00235481	2.02535	2.02535	Disease	Control
P10643	Complement component C7	C7	117.596	0.00241532	2.99258	0.334159	Control	Disease
Q4L180	Filamin A-interacting protein 1-like	FILIP1L	49.4606	0.00246566	2.78234	2.78234	Disease	Control
P49736	DNA replication licensing factor MCM2	MCM2	10.2058	0.00251091	2.03245	2.03245	Disease	Control
O00329	Phosphatidylinositol 4_5-bisphosphate 3-kinase catalytic subunit delta isoform	PIK3CD	12.8434	0.00272086	4.33758	4.33758	Disease	Control
A0A075B6S2	Immunoglobulin kappa variable 2D-29	IGKV2D-29	32.0692	0.00274644	1.8353	1.8353	Disease	Control
O00560	Syntenin-1	SDCBP	19.1167	0.00277532	2.98457	0.335057	Control	Disease
O94875	Sorbin and SH3 domain-containing protein 2	SORBS2	115.409	0.00283053	1.87814	1.87814	Disease	Control
Q6FHJ7	Secreted frizzled-related protein 4	SFRP4	28.2715	0.0028453	3.72288	3.72288	Disease	Control
P11047	Laminin subunit gamma-1	LAMC1	462.928	0.00285753	2.46848	0.405107	Control	Disease
Q9HCD6	Protein TANC2	TANC2	22.9103	0.00285835	3.68644	0.271265	Control	Disease
P07305	Histone H1.0	H1F0	55.6034	0.00291023	1.54875	1.54875	Disease	Control
P55795	Heterogeneous nuclear ribonucleoprotein H2	HNRNPH2	52.9133	0.002911	4.73682	0.211112	Control	Disease
P00367	Glutamate dehydrogenase 1_ mitochondrial	GLUD1	95.8139	0.00291147	2.49309	2.49309	Disease	Control
P16157	Ankyrin-1	ANK1	50.7495	0.00296804	3.47575	0.287708	Control	Disease
P35527	Keratin_ type I cytoskeletal 9	KRT9	178.269	0.0029856	1.61169	0.620469	Control	Disease
Q9UKF5	Disintegrin and metalloproteinase domain-containing protein 29	ADAM29	24.8851	0.00301029	2.01828	0.495473	Control	Disease
Q9GZQ3	COMM domain-containing protein 5	COMMD5	12.9416	0.00305122	3.59178	0.278414	Control	Disease
P25788	Proteasome subunit alpha type-3	PSMA3	12.6369	0.00305295	1.90968	1.90968	Disease	Control
Q9H254	Spectrin beta chain_ non-erythrocytic 4	SPTBN4	87.3545	0.00320551	1.66981	0.598871	Control	Disease
P16615	Sarcoplasmic/endoplasmic reticulum calcium ATPase 2	ATP2A2	39.0119	0.00324818	2.4687	0.405072	Control	Disease
P0DOY2	Immunoglobulin lambda constant 2	IGLC2	90.1059	0.00330823	2.06256	2.06256	Disease	Control
Q9P0L0	Vesicle-associated membrane protein-associated protein A	VAPA	12.1549	0.00333369	1.57089	0.636582	Control	Disease
Q96FJ2	Dynein light chain 2_ cytoplasmic	DYNLL2	21.2705	0.00336764	3.78122	3.78122	Disease	Control
Q86XW9	Thioredoxin domain-containing protein 6	NME9	6.6558	0.00345299	3.92329	3.92329	Disease	Control
P05413	Fatty acid-binding protein_ heart	FABP3	55.0254	0.00349041	1.78943	1.78943	Disease	Control
P43652	Afamin	AFM	55.3818	0.00351051	3.77899	3.77899	Disease	Control
P50148	Guanine nucleotide-binding protein G(q) subunit alpha	GNAQ	18.5556	0.00354858	2.45429	0.40745	Control	Disease
P04080	Cystatin-B	CSTB	56.1948	0.00362405	1.99066	1.99066	Disease	Control
P02787	Serotransferrin	TF	805.022	0.00366162	2.39541	2.39541	Disease	Control
P28066	Proteasome subunit alpha type-5	PSMA5	41.9345	0.00375012	2.39396	2.39396	Disease	Control
P02792	Ferritin light chain	FTL	56.7025	0.00384504	3.58604	0.278859	Control	Disease
P29218	Inositol monophosphatase 1	IMPA1	20.6044	0.0039662	2.0678	2.0678	Disease	Control
P10768	S-formylglutathione hydrolase	ESD	131.18	0.00404145	2.87944	2.87944	Disease	Control
Q9UBX5	Fibulin-5	FBLN5	236.255	0.00409593	2.41532	0.414024	Control	Disease
Q15257	Serine/threonine-protein phosphatase 2A activator	PTPA	5.7985	0.00409817	3.38271	3.38271	Disease	Control
P62841	40S ribosomal protein S15	RPS15	13.4942	0.00423161	17.7262	0.0564138	Control	Disease
P02760	Protein AMBP	AMBP	149.461	0.00425482	2.08529	0.47955	Control	Disease
P13611	Versican core protein	VCAN	758.251	0.00434421	1.52716	0.654809	Control	Disease
P30084	Enoyl-CoA hydratase_ mitochondrial	ECHS1	41.143	0.00452563	1.64895	0.606448	Control	Disease
P78539	Sushi repeat-containing protein SRPX	SRPX	19.1913	0.00458373	2.52716	0.395702	Control	Disease
P10599	Thioredoxin	TXN	50.1943	0.00465553	2.3554	2.3554	Disease	Control
Q13838	Spliceosome RNA helicase DDX39B	DDX39B	18.668	0.00469159	3.27843	3.27843	Disease	Control
P06756	Integrin alpha-V	ITGAV	154.21	0.00476823	2.1876	0.457123	Control	Disease
P11055	Myosin-3	MYH3	54.4546	0.00482547	2.25449	0.44356	Control	Disease
Q15181	Inorganic pyrophosphatase	PPA1	21.5195	0.00487079	6.94136	6.94136	Disease	Control
Q6ZN16	Mitogen-activated protein kinase kinase kinase 15	MAP3K15	6.2077	0.00496994	2.98188	2.98188	Disease	Control
A4D1E1	Zinc finger protein 804B	ZNF804B	13.5552	0.00506862	2.84578	2.84578	Disease	Control
O76070	Gamma-synuclein	SNCG	21.6817	0.00518198	4.34536	4.34536	Disease	Control
P98160	Basement membrane-specific heparan sulfate proteoglycan core protein	HSPG2	2002.84	0.00524344	2.09178	0.478061	Control	Disease
P46783	40S ribosomal protein S10	RPS10	8.0358	0.00532423	3.01482	0.331695	Control	Disease
P03973	Antileukoproteinase	SLPI	39.7055	0.00552139	2.05155	0.487435	Control	Disease
Q6ZUT9	DENN domain-containing protein 5B	DENND5B	6.5466	0.00554072	2.48512	0.402396	Control	Disease
P01871	Immunoglobulin heavy constant mu	IGHM	188.298	0.0056703	1.92872	1.92872	Disease	Control
P61026	Ras-related protein Rab-10	RAB10	23.4575	0.00572777	4.93394	0.202678	Control	Disease
Q00325	Phosphate carrier protein_ mitochondrial	SLC25A3	11.6363	0.00575981	1.63337	0.612232	Control	Disease
P05141	ADP/ATP translocase 2	SLC25A5	33.6266	0.00578182	1.85091	0.540275	Control	Disease
Q5T7N2	LINE-1 type transposase domain-containing protein 1	L1TD1	17.5053	0.0059053	2.39675	2.39675	Disease	Control
P98095	Fibulin-2	FBLN2	187.655	0.0059482	1.52058	0.657642	Control	Disease
P04899	Guanine nucleotide-binding protein G(i) subunit alpha-2	GNAI2	139.866	0.00598835	1.52572	0.655428	Control	Disease
P48740	Mannan-binding lectin serine protease 1	MASP1	5.5565	0.00612118	2.79777	2.79777	Disease	Control
P63027	Vesicle-associated membrane protein 2	VAMP2	32.4352	0.00615007	1.38274	0.723203	Control	Disease
P18206	Vinculin	VCL	1254.44	0.00623564	2.37774	0.420567	Control	Disease
O60701	UDP-glucose 6-dehydrogenase	UGDH	38.1407	0.00662925	1.38492	1.38492	Disease	Control
P02763	Alpha-1-acid glycoprotein 1	ORM1	135.764	0.00680792	2.67549	2.67549	Disease	Control
Q9Y243	RAC-gamma serine/threonine-protein kinase	AKT3	12.3264	0.0068756	2.53942	2.53942	Disease	Control
P16401	Histone H1.5	HIST1H1B	50.4804	0.00692758	1.82166	1.82166	Disease	Control
Q16270	Insulin-like growth factor-binding protein 7	IGFBP7	209.137	0.0071234	1.70937	0.58501	Control	Disease
Q14344	Guanine nucleotide-binding protein subunit alpha-13	GNA13	29.1157	0.00714801	8.6934	8.6934	Disease	Control
Q96Q89	Kinesin-like protein KIF20B	KIF20B	5.9373	0.0072113	2.35707	0.424255	Control	Disease
P50897	Palmitoyl-protein thioesterase 1	PPT1	12.3563	0.00725791	1.90988	0.523592	Control	Disease
P11166	Solute carrier family 2_ facilitated glucose transporter member 1	SLC2A1	13.153	0.00740795	2.81367	0.355407	Control	Disease
Q12797	Aspartyl/asparaginyl beta-hydroxylase	ASPH	24.044	0.00756527	2.71428	0.368422	Control	Disease
Q7Z7G0	Target of Nesh-SH3	ABI3BP	141.149	0.00759417	2.11959	0.47179	Control	Disease
P15121	Aldose reductase	AKR1B1	20.6926	0.00775116	2.31366	2.31366	Disease	Control
O75340	Programmed cell death protein 6	PDCD6	20.0629	0.00775517	1.88823	0.529597	Control	Disease
O95817	BAG family molecular chaperone regulator 3	BAG3	12.9249	0.00779879	1.68776	0.592503	Control	Disease
Q16643	Drebrin	DBN1	34.5722	0.00790325	1.30725	0.764966	Control	Disease
P00488	Coagulation factor XIII A chain	F13A1	75.6268	0.00791489	1.46508	0.682557	Control	Disease
P55290	Cadherin-13	CDH13	192.576	0.00793823	2.03282	0.491927	Control	Disease
Q08431	Lactadherin	MFGE8	361.377	0.00801143	3.05772	0.327041	Control	Disease
O43290	U4/U6.U5 tri-snRNP-associated protein 1	SART1	47.78	0.00804984	1.45898	1.45898	Disease	Control
Q6YHK3	CD109 antigen	CD109	56.9086	0.00819712	1.30226	0.767897	Control	Disease
P11586	C-1-tetrahydrofolate synthase_ cytoplasmic	MTHFD1	65.6014	0.00823712	1.41805	1.41805	Disease	Control
P18621	60S ribosomal protein L17	RPL17	12.5222	0.00832529	2.01286	0.496806	Control	Disease
P43034	Platelet-activating factor acetylhydrolase IB subunit alpha	PAFAH1B1	21.0174	0.00840153	1.78665	1.78665	Disease	Control
P09525	Annexin A4	ANXA4	258.076	0.0084694	1.38519	0.721922	Control	Disease
Q99715	Collagen alpha-1(XII) chain	COL12A1	599.927	0.00864988	2.45408	0.407485	Control	Disease
Q92629	Delta-sarcoglycan	SGCD	22.9303	0.00865183	2.39932	0.416785	Control	Disease
P12109	Collagen alpha-1(VI) chain	COL6A1	620.149	0.00875806	1.69582	0.589684	Control	Disease
P51148	Ras-related protein Rab-5C	RAB5C	50.4275	0.00878475	1.32901	1.32901	Disease	Control
P11277	Spectrin beta chain_ erythrocytic	SPTB	76.6347	0.0088707	2.33451	0.428356	Control	Disease
P05067	Amyloid beta A4 protein	APP	6.1911	0.00892123	3.79586	0.263445	Control	Disease
Q9UQ80	Proliferation-associated protein 2G4	PA2G4	22.9094	0.0091231	2.36955	2.36955	Disease	Control
P21964	Catechol O-methyltransferase	COMT	19.1141	0.00915141	3.64381	0.274438	Control	Disease
P08294	Extracellular superoxide dismutase [Cu-Zn]	SOD3	184.355	0.00923442	1.89052	0.528955	Control	Disease
P18065	Insulin-like growth factor-binding protein 2	IGFBP2	17.5818	0.00931237	2.29649	0.435447	Control	Disease
Q01813	ATP-dependent 6-phosphofructokinase_ platelet type	PFKP	84.4897	0.00935051	1.65443	0.604437	Control	Disease
P99999	Cytochrome c	CYCS	36.6793	0.00938236	1.50733	1.50733	Disease	Control
P84157	Matrix-remodeling-associated protein 7	MXRA7	7.1277	0.00938324	3.02299	0.330798	Control	Disease
P08729	Keratin_ type II cytoskeletal 7	KRT7	117.022	0.00941137	2.9305	0.341239	Control	Disease
Q9Y4G6	Talin-2	TLN2	240.812	0.00944616	3.45371	0.289544	Control	Disease
P43121	Cell surface glycoprotein MUC18	MCAM	110.819	0.00957417	1.68867	0.592183	Control	Disease
O60293	Zinc finger C3H1 domain-containing protein	ZFC3H1	5.1069	0.00963759	2.75922	0.362422	Control	Disease
P59768	Guanine nucleotide-binding protein G(I)/G(S)/G(O) subunit gamma-2	GNG2	6.9465	0.00984305	2.45114	2.45114	Disease	Control
P41219	Peripherin	PRPH	80.9518	0.00993996	2.62905	2.62905	Disease	Control
P40261	Nicotinamide N-methyltransferase	NNMT	6.4023	0.0102458	2.49786	2.49786	Disease	Control
O00244	Copper transport protein ATOX1	ATOX1	27.0873	0.0105569	1.69777	1.69777	Disease	Control
Q9BUT1	3-hydroxybutyrate dehydrogenase type 2	BDH2	26.2397	0.0106216	1.85519	1.85519	Disease	Control
Q15424	Scaffold attachment factor B1	SAFB	12.602	0.0107963	1.5487	1.5487	Disease	Control
Q9NX63	MICOS complex subunit MIC19	CHCHD3	12.2435	0.0112287	1.38908	0.7199	Control	Disease
Q9BXS6	Nucleolar and spindle-associated protein 1	NUSAP1	12.9134	0.0113393	12.9656	0.0771273	Control	Disease
P20231	Tryptase beta-2	TPSB2	52.2112	0.0114958	1.45092	1.45092	Disease	Control
O60237	Protein phosphatase 1 regulatory subunit 12B	PPP1R12B	54.2181	0.0115572	1.72968	0.578143	Control	Disease
Q16836	Hydroxyacyl-coenzyme A dehydrogenase_ mitochondrial	HADH	26.8892	0.0118958	1.90961	1.90961	Disease	Control
P61247	40S ribosomal protein S3a	RPS3A	25.7192	0.0119452	1.45908	1.45908	Disease	Control
P17050	Alpha-N-acetylgalactosaminidase	NAGA	11.342	0.0121598	1.261	1.261	Disease	Control
P23142	Fibulin-1	FBLN1	302.11	0.0122545	1.39329	0.717728	Control	Disease
O60504	Vinexin	SORBS3	71.3775	0.0125371	1.59203	0.62813	Control	Disease
Q9BX67	Junctional adhesion molecule C	JAM3	12.1901	0.0125501	3.68767	0.271174	Control	Disease
P06737	Glycogen phosphorylase_ liver form	PYGL	27.2674	0.012589	2.58532	0.3868	Control	Disease
P29279	Connective tissue growth factor	CTGF	39.0457	0.0126824	1.47048	0.680052	Control	Disease
E7EW31	Proline-rich basic protein 1	PROB1	5.273	0.0127132	2.67311	0.374096	Control	Disease
P02774	Vitamin D-binding protein	GC	360.229	0.0127365	2.64003	2.64003	Disease	Control
P0CG38	POTE ankyrin domain family member I	POTEI	150.822	0.0127493	1.71379	0.583501	Control	Disease
P48960	CD97 antigen	CD97	67.1574	0.0127621	1.43952	0.694676	Control	Disease
Q8IX30	Signal peptide_ CUB and EGF-like domain-containing protein 3	SCUBE3	36.5295	0.0127742	2.81608	0.355103	Control	Disease
O00187	Mannan-binding lectin serine protease 2	MASP2	12.229	0.0129494	2.05593	0.486398	Control	Disease
P35030	Trypsin-3	PRSS3	6.8985	0.0132776	2.09603	2.09603	Disease	Control
P08174	Complement decay-accelerating factor	CD55	61.3204	0.0133495	2.2069	0.453125	Control	Disease
O94919	Endonuclease domain-containing 1 protein	ENDOD1	12.2093	0.0133587	3.1452	0.317944	Control	Disease
A6NHL2	Tubulin alpha chain-like 3	TUBAL3	77.3282	0.0134348	165.931	165.931	Disease	Control
P29400	Collagen alpha-5(IV) chain	COL4A5	26.949	0.0134558	1.90279	0.525545	Control	Disease
P40123	Adenylyl cyclase-associated protein 2	CAP2	79.2867	0.0134774	1.8068	0.553464	Control	Disease
Q5TBA9	Protein furry homolog	FRY	22.499	0.0137652	1.61823	0.617959	Control	Disease
P47756	F-actin-capping protein subunit beta	CAPZB	97.2305	0.0139193	1.39941	1.39941	Disease	Control
P06454	Prothymosin alpha	PTMA	29.5017	0.0140111	9.68365	9.68365	Disease	Control
Q9Y2Q3	Glutathione S-transferase kappa 1	GSTK1	6.3606	0.0141835	1.68471	1.68471	Disease	Control
P10909	Clusterin	CLU	371.394	0.0144355	2.06651	0.483908	Control	Disease
O43390	Heterogeneous nuclear ribonucleoprotein R	HNRNPR	42.1445	0.014749	2.18861	0.456911	Control	Disease
P49721	Proteasome subunit beta type-2	PSMB2	35.439	0.0148227	1.37413	1.37413	Disease	Control
Q86UP2	Kinectin	KTN1	73.0737	0.0149451	2.55842	2.55842	Disease	Control
Q07955	Serine/arginine-rich splicing factor 1	SRSF1	11.4342	0.0150235	1.58765	0.62986	Control	Disease
Q8IWG1	WD repeat-containing protein 63	WDR63	11.7984	0.0151431	1.94613	0.51384	Control	Disease
P02748	Complement component C9	C9	296.089	0.0153373	2.37097	0.421768	Control	Disease
Q9HC38	Glyoxalase domain-containing protein 4	GLOD4	35.1437	0.0154263	1.46579	1.46579	Disease	Control
Q9HCB6	Spondin-1	SPON1	6.1651	0.0155678	2.93849	0.340311	Control	Disease
P02649	Apolipoprotein E	APOE	304.181	0.0156964	2.27604	0.43936	Control	Disease
Q9Y4C5	Carbohydrate sulfotransferase 2	CHST2	11.899	0.0157503	3.09225	3.09225	Disease	Control
Q8WWX9	Selenoprotein M	SELENOM	19.4984	0.0157539	1.6868	0.592837	Control	Disease
P14174	Macrophage migration inhibitory factor	MIF	42.6231	0.0157799	1.74027	1.74027	Disease	Control
P78417	Glutathione S-transferase omega-1	GSTO1	90.9367	0.0158015	1.85393	1.85393	Disease	Control
P11488	Guanine nucleotide-binding protein G(t) subunit alpha-1	GNAT1	37.6282	0.0159081	3.82534	3.82534	Disease	Control
Q8N436	Inactive carboxypeptidase-like protein X2	CPXM2	72.9137	0.015914	2.31266	0.432403	Control	Disease
P12110	Collagen alpha-2(VI) chain	COL6A2	449.58	0.0161482	1.73614	0.575991	Control	Disease
O15021	Microtubule-associated serine/threonine-protein kinase 4	MAST4	5.3089	0.0162003	2.00086	0.499784	Control	Disease
P00450	Ceruloplasmin	CP	315.694	0.0162024	2.0405	2.0405	Disease	Control
P55735	Protein SEC13 homolog	SEC13	7.1873	0.0162288	1.76786	1.76786	Disease	Control
P01602	Immunoglobulin kappa variable 1-5	IGKV1-5	31.224	0.0162415	1.47398	1.47398	Disease	Control
P60981	Destrin	DSTN	210.128	0.0162774	1.32287	1.32287	Disease	Control
Q7Z3Z0	Keratin_ type I cytoskeletal 25	KRT25	31.4096	0.0164444	1.91715	1.91715	Disease	Control
P68366	Tubulin alpha-4A chain	TUBA4A	352.349	0.0168074	1.89626	0.527355	Control	Disease
Q86UX2	Inter-alpha-trypsin inhibitor heavy chain H5	ITIH5	25.3729	0.0168368	1.76285	0.567264	Control	Disease
Q92522	Histone H1x	H1FX	7.1686	0.017035	1.85578	1.85578	Disease	Control
P01033	Metalloproteinase inhibitor 1	TIMP1	37.4485	0.0171044	2.97202	2.97202	Disease	Control
P17693	HLA class I histocompatibility antigen_ alpha chain G	HLA-G	14.1043	0.0173877	19.6684	19.6684	Disease	Control
P07108	Acyl-CoA-binding protein	DBI	40.1117	0.0174184	1.50807	1.50807	Disease	Control
Q08380	Galectin-3-binding protein	LGALS3BP	199.598	0.01748	2.98506	0.335002	Control	Disease
Q9H4A4	Aminopeptidase B	RNPEP	5.587	0.0179335	8.19876	8.19876	Disease	Control
Q05D60	Deuterosome assembly protein 1	DEUP1	5.2855	0.0179472	6.18094	6.18094	Disease	Control
Q07666	KH domain-containing_ RNA-binding_ signal transduction-associated protein 1	KHDRBS1	12.4517	0.017976	2.61339	0.382644	Control	Disease
Q12765	Secernin-1	SCRN1	89.5025	0.0180999	1.16072	0.861537	Control	Disease
P30613	Pyruvate kinase PKLR	PKLR	59.1616	0.0182694	2.54715	2.54715	Disease	Control
P52566	Rho GDP-dissociation inhibitor 2	ARHGDIB	50.5955	0.018413	2.42722	2.42722	Disease	Control
P15090	Fatty acid-binding protein_ adipocyte	FABP4	22.3048	0.0185502	1.45643	1.45643	Disease	Control
Q13596	Sorting nexin-1	SNX1	44.1057	0.0187078	1.20791	0.827879	Control	Disease
P15259	Phosphoglycerate mutase 2	PGAM2	70.5428	0.0188725	2.19147	2.19147	Disease	Control
B7ZAP0	Rab GTPase-activating protein 1-like_ isoform 10	RABGAP1L	6.3216	0.0198162	2.50706	2.50706	Disease	Control
Q01130	Serine/arginine-rich splicing factor 2	SRSF2	16.0761	0.0198285	2.90769	2.90769	Disease	Control
P04156	Major prion protein	PRNP	6.9218	0.0198486	1.49481	0.668982	Control	Disease
P51991	Heterogeneous nuclear ribonucleoprotein A3	HNRNPA3	67.6423	0.020124	1.47241	1.47241	Disease	Control
P13646	Keratin_ type I cytoskeletal 13	KRT13	43.253	0.0201388	2.1564	2.1564	Disease	Control
Q9UIW2	Plexin-A1	PLXNA1	11.9182	0.0206587	2.53249	0.394869	Control	Disease
P60033	CD81 antigen	CD81	48.7944	0.0207899	1.86404	0.536468	Control	Disease
Q6S8J3	POTE ankyrin domain family member E	POTEE	252.12	0.0209517	1.92905	1.92905	Disease	Control
Q9NS87	Kinesin-like protein KIF15	KIF15	32.2316	0.0210675	1.63964	1.63964	Disease	Control
P02462	Collagen alpha-1(IV) chain	COL4A1	116.139	0.0222653	2.25413	0.443631	Control	Disease
O75955	Flotillin-1	FLOT1	17.8355	0.0223401	1.50445	0.664694	Control	Disease
O00300	Tumor necrosis factor receptor superfamily member 11B	TNFRSF11B	26.8771	0.0223421	1.65416	0.604537	Control	Disease
Q9NWS1	PCNA-interacting partner	PARPBP	6.9086	0.0230114	1.95362	1.95362	Disease	Control
P09972	Fructose-bisphosphate aldolase C	ALDOC	155.625	0.0234762	1.42559	1.42559	Disease	Control
Q9H269	Vacuolar protein sorting-associated protein 16 homolog	VPS16	5.3021	0.0235818	4.04472	4.04472	Disease	Control
O75165	DnaJ homolog subfamily C member 13	DNAJC13	21.2131	0.0245045	16.5456	16.5456	Disease	Control
P02747	Complement C1q subcomponent subunit C	C1QC	92.8057	0.0252979	1.86171	0.537139	Control	Disease
Q9H4B7	Tubulin beta-1 chain	TUBB1	70.0456	0.0254018	2.74269	0.364606	Control	Disease
Q9NRD9	Dual oxidase 1	DUOX1	64.1276	0.0257015	1.90844	0.523988	Control	Disease
Q9H0W9	Ester hydrolase C11orf54	C11orf54	27.8948	0.0257511	1.64045	1.64045	Disease	Control
P02745	Complement C1q subcomponent subunit A	C1QA	49.8443	0.0258831	1.51444	0.66031	Control	Disease
P06748	Nucleophosmin	NPM1	64.6038	0.0260177	1.40463	0.711931	Control	Disease
P07203	Glutathione peroxidase 1	GPX1	12.7929	0.0260424	1.44352	1.44352	Disease	Control
P21810	Biglycan	BGN	448.149	0.0261605	1.51168	0.661514	Control	Disease
P62753	40S ribosomal protein S6	RPS6	5.514	0.0266007	2.77871	2.77871	Disease	Control
Q75N90	Fibrillin-3	FBN3	57.5827	0.0266504	1.72727	0.57895	Control	Disease
Q6UWH4	Protein FAM198B	FAM198B	13.0921	0.0266981	6.3128	0.158408	Control	Disease
Q08722	Leukocyte surface antigen CD47	CD47	36.5606	0.026875	1.99453	0.501371	Control	Disease
Q99497	Protein DJ-1	PARK7	204.531	0.0272405	2.02015	2.02015	Disease	Control
O75947	ATP synthase subunit d_ mitochondrial	ATP5H	29.8182	0.0273224	4.29149	0.233019	Control	Disease
O95084	Serine protease 23	PRSS23	5.2878	0.0273756	4.39969	0.227289	Control	Disease
P07237	Protein disulfide-isomerase	P4HB	285.345	0.0276028	2.32246	2.32246	Disease	Control
P07360	Complement component C8 gamma chain	C8G	77.1172	0.0278157	1.57819	0.633639	Control	Disease
Q7Z4I7	LIM and senescent cell antigen-like-containing domain protein 2	LIMS2	105.556	0.0280391	1.857	0.538503	Control	Disease
P04004	Vitronectin	VTN	251.347	0.0288043	2.27156	0.440227	Control	Disease
Q00839	Heterogeneous nuclear ribonucleoprotein U	HNRNPU	46.4133	0.0291911	1.78242	1.78242	Disease	Control
P55084	Trifunctional enzyme subunit beta_ mitochondrial	HADHB	60.9892	0.0298516	2.05702	2.05702	Disease	Control
P22061	Protein-L-isoaspartate(D-aspartate) O-methyltransferase	PCMT1	44.5072	0.0301074	1.75769	0.568929	Control	Disease
P02765	Alpha-2-HS-glycoprotein	AHSG	102.059	0.0307178	1.91363	1.91363	Disease	Control
P40926	Malate dehydrogenase_ mitochondrial	MDH2	163.534	0.030734	1.86126	1.86126	Disease	Control
Q9Y285	Phenylalanine--tRNA ligase alpha subunit	FARSA	16.7807	0.0309844	1.77949	1.77949	Disease	Control
O14948	Transcription factor EC	TFEC	5.6921	0.0319139	1.99361	0.501602	Control	Disease
Q9H8H3	Methyltransferase-like protein 7A	METTL7A	7.4278	0.0319614	1.38622	1.38622	Disease	Control
Q14789	Golgin subfamily B member 1	GOLGB1	99.2102	0.0320659	1.92719	1.92719	Disease	Control
Q96C23	Aldose 1-epimerase	GALM	6.5362	0.0324035	1.59072	1.59072	Disease	Control
P62136	Serine/threonine-protein phosphatase PP1-alpha catalytic subunit	PPP1CA	50.216	0.0324523	1.43405	1.43405	Disease	Control
P61970	Nuclear transport factor 2	NUTF2	47.8926	0.0326391	1.68549	1.68549	Disease	Control
P25311	Zinc-alpha-2-glycoprotein	AZGP1	85.2061	0.0329721	1.52232	1.52232	Disease	Control
Q12789	General transcription factor 3C polypeptide 1	GTF3C1	5.2686	0.0331518	2.38464	0.41935	Control	Disease
P49189	4-trimethylaminobutyraldehyde dehydrogenase	ALDH9A1	43.3518	0.0331628	1.41099	1.41099	Disease	Control
P26583	High mobility group protein B2	HMGB2	12.3097	0.0339521	1.72413	1.72413	Disease	Control
Q8TDQ7	Glucosamine-6-phosphate isomerase 2	GNPDA2	5.8039	0.0347419	2.07496	2.07496	Disease	Control
Q06210	Glutamine--fructose-6-phosphate aminotransferase [isomerizing] 1	GFPT1	16.2055	0.0348381	3.68772	3.68772	Disease	Control
Q96IU4	Protein ABHD14B	ABHD14B	37.7736	0.0348858	2.54331	2.54331	Disease	Control
O00571	ATP-dependent RNA helicase DDX3X	DDX3X	19.0379	0.0357743	1.20067	1.20067	Disease	Control
P04430	Immunoglobulin kappa variable 1-16	IGKV1-16	21.6564	0.0359086	1.859	1.859	Disease	Control
Q9Y625	Glypican-6	GPC6	18.7977	0.0360166	1.90768	0.524197	Control	Disease
P11279	Lysosome-associated membrane glycoprotein 1	LAMP1	29.0525	0.0366323	3.45424	3.45424	Disease	Control
P00325	Alcohol dehydrogenase 1B	ADH1B	382.082	0.0368078	1.689	1.689	Disease	Control
A6NNE9	E3 ubiquitin-protein ligase	MARCH11.	12.4789	0.0371792	5.27849	5.27849	Disease	Control
A0A0C4DH31	Immunoglobulin heavy variable 1-18	IGHV1-18	16.5226	0.0373887	2.17941	2.17941	Disease	Control
Q9Y6D9	Mitotic spindle assembly checkpoint protein MAD1	MAD1L1	12.4571	0.0374063	1.63081	0.613191	Control	Disease
Q16853	Membrane primary amine oxidase	AOC3	358.358	0.0374424	2.5118	0.398121	Control	Disease
P12814	Alpha-actinin-1	ACTN1	972.842	0.0374963	2.09662	0.476958	Control	Disease
P02675	Fibrinogen beta chain	FGB	634.059	0.0378558	3.41815	0.292556	Control	Disease
Q15029	116 kDa U5 small nuclear ribonucleoprotein component	EFTUD2	22.5542	0.0388123	2.85733	2.85733	Disease	Control
P28062	Proteasome subunit beta type-8	PSMB8	12.2568	0.0389518	1.9837	1.9837	Disease	Control
P06727	Apolipoprotein A-IV	APOA4	340.618	0.0396316	2.02158	0.494662	Control	Disease
P42680	Tyrosine-protein kinase Tec	TEC	11.738	0.0397063	1.40271	0.712905	Control	Disease
Q12905	Interleukin enhancer-binding factor 2	ILF2	14.1616	0.0399009	1.30743	1.30743	Disease	Control
Q15075	Early endosome antigen 1	EEA1	40.6655	0.0400072	1.8166	0.550479	Control	Disease
Q8WZ59	Transmembrane protein 190	TMEM190	6.9385	0.0400673	2.47794	2.47794	Disease	Control
Q13201	Multimerin-1	MMRN1	12.1567	0.0403036	3.66989	0.272488	Control	Disease
P22392	Nucleoside diphosphate kinase B	NME2	128.775	0.0404032	1.766	1.766	Disease	Control
Q96AE4	Far upstream element-binding protein 1	FUBP1	11.2737	0.0406524	1.33972	1.33972	Disease	Control
Q9UH99	SUN domain-containing protein 2	SUN2	31.4785	0.0406543	1.514	0.660502	Control	Disease
P12883	Myosin-7	MYH7	59.0472	0.0407754	1.64247	0.608838	Control	Disease
P07195	L-lactate dehydrogenase B chain	LDHB	233.605	0.0412517	1.46043	1.46043	Disease	Control
Q16881	Thioredoxin reductase 1_ cytoplasmic	TXNRD1	109.723	0.0414305	1.55818	1.55818	Disease	Control
P02751	Fibronectin	FN1	1575.01	0.041451	1.58862	0.629477	Control	Disease
P05387	60S acidic ribosomal protein P2	RPLP2	78.5491	0.0414887	1.34105	1.34105	Disease	Control
Q9BUP0	EF-hand domain-containing protein D1	EFHD1	54.2968	0.0415454	1.49907	1.49907	Disease	Control
Q9Y3E1	Hepatoma-derived growth factor-related protein 3	HDGFL3	20.4061	0.0422341	1.28204	1.28204	Disease	Control
P56537	Eukaryotic translation initiation factor 6	EIF6	49.4158	0.0422579	1.61886	1.61886	Disease	Control
Q9BRA2	Thioredoxin domain-containing protein 17	TXNDC17	29.5061	0.042268	1.5316	1.5316	Disease	Control
P62140	Serine/threonine-protein phosphatase PP1-beta catalytic subunit	PPP1CB	68.93	0.0424313	1.4327	1.4327	Disease	Control
Q96L93	Kinesin-like protein KIF16B	KIF16B	32.0646	0.04262	2.28941	0.436794	Control	Disease
P30086	Phosphatidylethanolamine-binding protein 1	PEBP1	222.964	0.0426593	1.65796	1.65796	Disease	Control
O75915	PRA1 family protein 3	ARL6IP5	14.1387	0.043459	6.18077	0.161792	Control	Disease
Q9H3U7	SPARC-related modular calcium-binding protein 2	SMOC2	43.384	0.0435341	1.95566	0.511337	Control	Disease
P00558	Phosphoglycerate kinase 1	PGK1	461.683	0.0436851	1.47046	1.47046	Disease	Control
P61758	Prefoldin subunit 3	VBP1	6.5051	0.0443109	3.34573	0.298889	Control	Disease
P00966	Argininosuccinate synthase	ASS1	13.6178	0.0444626	3.18817	3.18817	Disease	Control
P01031	Complement C5	C5	153.265	0.0444971	1.53008	0.653561	Control	Disease
Q14152	Eukaryotic translation initiation factor 3 subunit A	EIF3A	30.5663	0.0445998	2.15942	2.15942	Disease	Control
P01860	Immunoglobulin heavy constant gamma 3	IGHG3	215.986	0.0446458	1.37907	1.37907	Disease	Control
Q6ZP82	Coiled-coil domain-containing protein 141	CCDC141	5.2582	0.0447015	1.53384	1.53384	Disease	Control
O75037	Kinesin-like protein KIF21B	KIF21B	21.3602	0.0449283	2.94028	0.340104	Control	Disease
P60660	Myosin light polypeptide 6	MYL6	196.683	0.0452455	1.24381	0.803984	Control	Disease
Q9UHG3	Prenylcysteine oxidase 1	PCYOX1	6.5021	0.045528	1.42965	0.699474	Control	Disease
O14979	Heterogeneous nuclear ribonucleoprotein D-like	HNRNPDL	27.5794	0.0459318	2.02208	0.494541	Control	Disease
Q14767	Latent-transforming growth factor beta-binding protein 2	LTBP2	386.25	0.0463443	1.54414	0.647609	Control	Disease
P08567	Pleckstrin	PLEK	5.9906	0.0465651	13.9017	0.0719335	Control	Disease
Q8NFJ8	Class E basic helix-loop-helix protein 22	BHLHE22	6.4388	0.046764	2.02601	2.02601	Disease	Control
Q9NXG0	Centlein	CNTLN	11.217	0.0472346	3.98325	3.98325	Disease	Control
P12277	Creatine kinase B-type	CKB	57.9575	0.0476292	1.39074	0.719041	Control	Disease
P52565	Rho GDP-dissociation inhibitor 1	ARHGDIA	111.492	0.0482808	1.64084	1.64084	Disease	Control
P01591	Immunoglobulin J chain	JCHAIN	34.6737	0.0487912	1.74502	1.74502	Disease	Control
P36955	Pigment epithelium-derived factor	SERPINF1	166.5	0.0488393	1.25426	0.79728	Control	Disease
O15173	Membrane-associated progesterone receptor component 2	PGRMC2	49.536	0.0491319	1.21407	0.823675	Control	Disease
Q16563	Synaptophysin-like protein 1	SYPL1	7.6256	0.0492027	1.53779	0.650284	Control	Disease
Q13813	Spectrin alpha chain_ non-erythrocytic 1	SPTAN1	766.392	0.0492971	1.69926	1.69926	Disease	Control
O95336	6-phosphogluconolactonase	PGLS	45.3319	0.049636	2.00018	2.00018	Disease	Control
P15531	Nucleoside diphosphate kinase A	NME1	93.9157	0.0500673	1.63285	1.63285	Disease	Control
P09960	Leukotriene A-4 hydrolase	LTA4H	41.1221	0.0504746	1.70164	1.70164	Disease	Control
P62826	GTP-binding nuclear protein Ran	RAN	14.8857	0.051694	1.64486	1.64486	Disease	Control
Q96QP1	Alpha-protein kinase 1	ALPK1	18.5579	0.0518137	3.00673	0.332587	Control	Disease
P19404	NADH dehydrogenase [ubiquinone] flavoprotein 2_ mitochondrial	NDUFV2	6.3125	0.0518776	2.2592	2.2592	Disease	Control
P13489	Ribonuclease inhibitor	RNH1	229.94	0.0519656	1.65267	1.65267	Disease	Control
P35749	Myosin-11	MYH11	2674.06	0.0521954	1.61821	0.617967	Control	Disease
Q15836	Vesicle-associated membrane protein 3	VAMP3	28.233	0.0523259	1.22855	0.813967	Control	Disease
P21796	Voltage-dependent anion-selective channel protein 1	VDAC1	43.0717	0.0528695	1.27184	0.786263	Control	Disease
P27824	Calnexin	CANX	106.632	0.0529901	1.5829	0.631753	Control	Disease
P07602	Prosaposin	PSAP	125.704	0.0530651	1.24809	0.801222	Control	Disease
P01834	Immunoglobulin kappa constant	IGKC	191.221	0.0531325	1.44655	1.44655	Disease	Control
P27658	Collagen alpha-1(VIII) chain	COL8A1	40.4382	0.0533792	1.95499	0.51151	Control	Disease
O15143	Actin-related protein 2/3 complex subunit 1B	ARPC1B	91.9042	0.0533832	1.29366	1.29366	Disease	Control
P40925	Malate dehydrogenase_ cytoplasmic	MDH1	148.297	0.053414	1.90703	1.90703	Disease	Control
O14578	Citron Rho-interacting kinase	CIT	6.6949	0.0534388	1.65753	0.603309	Control	Disease
P07358	Complement component C8 beta chain	C8B	97.8387	0.0534425	1.16105	0.861289	Control	Disease
P01601	Immunoglobulin kappa variable 1D-16 (Fragment)	IGKV1D-16	22.725	0.0534514	2.36465	2.36465	Disease	Control
Q9BTV4	Transmembrane protein 43	TMEM43	76.6543	0.0537897	1.87058	0.534595	Control	Disease
Q15121	Astrocytic phosphoprotein PEA-15	PEA15	21.5946	0.0540186	2.22368	2.22368	Disease	Control
O95782	AP-2 complex subunit alpha-1	AP2A1	5.2391	0.0540561	1.63213	0.612695	Control	Disease
P04275	von Willebrand factor	VWF	42.9923	0.0542924	1.4605	0.684698	Control	Disease
P10915	Hyaluronan and proteoglycan link protein 1	HAPLN1	297.46	0.0550277	1.93181	0.517649	Control	Disease
P61978	Heterogeneous nuclear ribonucleoprotein K	HNRNPK	95.0137	0.0554874	1.86488	0.536227	Control	Disease
P55786	Puromycin-sensitive aminopeptidase	NPEPPS	37.944	0.0557032	2.03393	2.03393	Disease	Control
P25705	ATP synthase subunit alpha_ mitochondrial	ATP5A1	180.559	0.0560734	1.5372	0.650533	Control	Disease
Q9BQE3	Tubulin alpha-1C chain	TUBA1C	362.423	0.0561773	1.44766	0.690772	Control	Disease
Q16568	Cocaine- and amphetamine-regulated transcript protein	CARTPT	20.8605	0.0565033	1.58122	0.632423	Control	Disease
Q15185	Prostaglandin E synthase 3	PTGES3	38.0037	0.05674	1.53416	1.53416	Disease	Control
Q5TD97	Four and a half LIM domains protein 5	FHL5	6.0864	0.057183	5.1967	5.1967	Disease	Control
O75368	SH3 domain-binding glutamic acid-rich-like protein	SH3BGRL	125.442	0.0572362	1.50165	1.50165	Disease	Control
O76076	WNT1-inducible-signaling pathway protein 2	WISP2	97.523	0.0576449	2.33193	0.428829	Control	Disease
Q99584	Protein S100-A13	S100A13	48.8727	0.0582483	1.24181	1.24181	Disease	Control
Q8TE76	MORC family CW-type zinc finger protein 4	MORC4	18.3223	0.058278	1.67639	0.596521	Control	Disease
Q02818	Nucleobindin-1	NUCB1	39.0253	0.0582803	1.35693	0.736957	Control	Disease
Q86VB7	Scavenger receptor cysteine-rich type 1 protein M130	CD163	11.3218	0.0584152	1.75538	1.75538	Disease	Control
Q8IWE2	Protein NOXP20	FAM114A1	19.1824	0.0589947	1.51682	1.51682	Disease	Control
P01023	Alpha-2-macroglobulin	A2M	665.195	0.059338	1.47594	1.47594	Disease	Control
Q9Y6R4	Mitogen-activated protein kinase kinase kinase 4	MAP3K4	5.3986	0.059509	1.61057	0.620898	Control	Disease
P09211	Glutathione S-transferase P	GSTP1	223.155	0.0595623	1.80763	1.80763	Disease	Control
Q06828	Fibromodulin	FMOD	169.231	0.0596557	1.35343	0.738863	Control	Disease
P04406	Glyceraldehyde-3-phosphate dehydrogenase	GAPDH	452.238	0.0596825	1.39928	1.39928	Disease	Control
Q86UX7	Fermitin family homolog 3	FERMT3	35.0285	0.0599927	1.63953	0.609931	Control	Disease
P04792	Heat shock protein beta-1	HSPB1	269.145	0.0612305	1.84454	0.542141	Control	Disease
O15360	Fanconi anemia group A protein	FANCA	5.3679	0.0620771	1.54757	0.646173	Control	Disease
Q99733	Nucleosome assembly protein 1-like 4	NAP1L4	30.2442	0.062232	1.8863	0.530138	Control	Disease
P49755	Transmembrane emp24 domain-containing protein 10	TMED10	29.4348	0.0630215	1.79061	0.558469	Control	Disease
Q9NZN4	EH domain-containing protein 2	EHD2	303.731	0.0634414	1.90629	0.524578	Control	Disease
P51636	Caveolin-2	CAV2	13.1456	0.0638804	2.04345	0.489369	Control	Disease
Q12805	EGF-containing fibulin-like extracellular matrix protein 1	EFEMP1	380.56	0.0640521	1.59263	0.627894	Control	Disease
P07942	Laminin subunit beta-1	LAMB1	130.628	0.0640588	1.47837	1.47837	Disease	Control
O14950	Myosin regulatory light chain 12B	MYL12B	262.813	0.0644994	1.4077	0.71038	Control	Disease
Q6ZT98	Tubulin polyglutamylase TTLL7	TTLL7	19.601	0.0645381	15.6523	15.6523	Disease	Control
Q99538	Legumain	LGMN	13.7363	0.0645958	1.72859	1.72859	Disease	Control
P50993	Sodium/potassium-transporting ATPase subunit alpha-2	ATP1A2	53.5933	0.0648482	1.4361	0.696333	Control	Disease
O95967	EGF-containing fibulin-like extracellular matrix protein 2	EFEMP2	107.88	0.0648614	1.36486	0.732675	Control	Disease
P13671	Complement component C6	C6	132.587	0.064947	1.46853	0.680955	Control	Disease
O94762	ATP-dependent DNA helicase Q5	RECQL5	21.2043	0.0649693	1.47555	0.677714	Control	Disease
Q92598	Heat shock protein 105 kDa	HSPH1	11.4263	0.0649765	1.66699	0.599885	Control	Disease
Q8NCH0	Carbohydrate sulfotransferase 14	CHST14	12.5223	0.0658077	1.32491	0.754767	Control	Disease
Q7Z4H8	KDEL motif-containing protein 2	KDELC2	18.0892	0.0663944	1.83513	0.544921	Control	Disease
P23083	Immunoglobulin heavy variable 1-2	IGHV1-2	14.9826	0.0667861	7.97744	7.97744	Disease	Control
Q9ULD2	Microtubule-associated tumor suppressor 1	MTUS1	18.4544	0.0671167	1.70963	0.584921	Control	Disease
Q9Y490	Talin-1	TLN1	1586.21	0.0678572	1.79206	0.558017	Control	Disease
Q02878	60S ribosomal protein L6	RPL6	5.8323	0.0680294	2.01857	2.01857	Disease	Control
P21291	Cysteine and glycine-rich protein 1	CSRP1	239.121	0.0700897	1.74022	1.74022	Disease	Control
Q99459	Cell division cycle 5-like protein	CDC5L	24.7194	0.0702724	1.44364	1.44364	Disease	Control
Q14315	Filamin-C	FLNC	777.241	0.071218	1.33866	1.33866	Disease	Control
P07355	Annexin A2	ANXA2	510.104	0.0713531	1.39798	0.71532	Control	Disease
Q9BR76	Coronin-1B	CORO1B	42.1107	0.0714292	1.33282	0.750288	Control	Disease
P19971	Thymidine phosphorylase	TYMP	26.9778	0.0715132	3.34464	3.34464	Disease	Control
Q15020	Squamous cell carcinoma antigen recognized by T-cells 3	SART3	15.1072	0.0715456	1.48669	1.48669	Disease	Control
Q99471	Prefoldin subunit 5	PFDN5	11.6417	0.0717819	1.78395	0.560554	Control	Disease
P54652	Heat shock-related 70 kDa protein 2	HSPA2	223.497	0.0719381	1.25654	0.795837	Control	Disease
Q15942	Zyxin	ZYX	145.202	0.07229	1.62933	0.613749	Control	Disease
Q99504	Eyes absent homolog 3	EYA3	7.389	0.0732707	1.72568	0.579483	Control	Disease
P30501	HLA class I histocompatibility antigen_ Cw-2 alpha chain	HLA-C	22.5814	0.0734223	8.191	8.191	Disease	Control
P39060	Collagen alpha-1(XVIII) chain	COL18A1	346.654	0.0737372	1.82847	0.546906	Control	Disease
P54725	UV excision repair protein RAD23 homolog A	RAD23A	18.9246	0.0739671	1.28662	1.28662	Disease	Control
Q2TAA2	Isoamyl acetate-hydrolyzing esterase 1 homolog	IAH1	6.0726	0.0739771	6.74374	6.74374	Disease	Control
P01042	Kininogen-1	KNG1	134.93	0.0744683	1.82934	1.82934	Disease	Control
Q16281	Cyclic nucleotide-gated cation channel alpha-3	CNGA3	5.9192	0.0747701	2.60647	2.60647	Disease	Control
Q15819	Ubiquitin-conjugating enzyme E2 variant 2	UBE2V2	31.0279	0.074823	1.46697	1.46697	Disease	Control
P63000	Ras-related C3 botulinum toxin substrate 1	RAC1	80.107	0.0754834	1.60518	1.60518	Disease	Control
Q01105	Protein SET	SET	36.7303	0.0755169	1.28646	1.28646	Disease	Control
Q9P219	Protein Daple	CCDC88C	10.83	0.0755536	1.66417	0.600902	Control	Disease
P09871	Complement C1s subcomponent	C1S	98.4702	0.07557	1.79513	1.79513	Disease	Control
P01877	Immunoglobulin heavy constant alpha 2	IGHA2	90.7964	0.0760627	2.46318	2.46318	Disease	Control
P04040	Catalase	CAT	133.95	0.0764422	1.52323	1.52323	Disease	Control
Q6UWY5	Olfactomedin-like protein 1	OLFML1	24.1656	0.0765112	1.90895	1.90895	Disease	Control
A0A0A0MS15	Immunoglobulin heavy variable 3-49	IGHV3-49	20.9189	0.0780049	1.49258	1.49258	Disease	Control
Q13418	Integrin-linked protein kinase	ILK	140.481	0.0784371	1.762	0.567536	Control	Disease
P63244	Receptor of activated protein C kinase 1	RACK1	25.7327	0.0786967	2.65018	2.65018	Disease	Control
Q13496	Myotubularin	MTM1	16.5704	0.0789339	1.75223	0.570703	Control	Disease
Q01469	Fatty acid-binding protein_ epidermal	FABP5	7.6296	0.0791328	1.44567	1.44567	Disease	Control
Q15417	Calponin-3	CNN3	208.74	0.0792447	1.31561	0.760103	Control	Disease
Q3V6T2	Girdin	CCDC88A	18.7191	0.0796764	1.59499	0.626963	Control	Disease
P31150	Rab GDP dissociation inhibitor alpha	GDI1	165.96	0.0800327	1.90034	1.90034	Disease	Control
P53004	Biliverdin reductase A	BLVRA	12.7109	0.0804057	2.08034	2.08034	Disease	Control
P37837	Transaldolase	TALDO1	79.061	0.0810435	1.35811	1.35811	Disease	Control
P22626	Heterogeneous nuclear ribonucleoproteins A2/B1	HNRNPA2B1	152.175	0.0813245	1.54396	0.647685	Control	Disease
Q14192	Four and a half LIM domains protein 2	FHL2	177.274	0.0819006	1.61157	1.61157	Disease	Control
Q8WU39	Marginal zone B- and B1-cell-specific protein	MZB1	38.4127	0.0820638	5.37058	5.37058	Disease	Control
P45974	Ubiquitin carboxyl-terminal hydrolase 5	USP5	79.1615	0.0821479	1.47152	1.47152	Disease	Control
P15311	Ezrin	EZR	150.521	0.0827076	1.63061	0.613269	Control	Disease
O14773	Tripeptidyl-peptidase 1	TPP1	12.0476	0.0831902	2.93251	0.341005	Control	Disease
Q96RF0	Sorting nexin-18	SNX18	21.5423	0.0832941	1.36468	0.732774	Control	Disease
Q9Y5L4	Mitochondrial import inner membrane translocase subunit Tim13	TIMM13	5.8004	0.0834268	1.2339	1.2339	Disease	Control
Q13740	CD166 antigen	ALCAM	88.1885	0.0838547	1.40704	0.710711	Control	Disease
P00739	Haptoglobin-related protein	HPR	170.429	0.0845904	3.40367	3.40367	Disease	Control
P48426	Phosphatidylinositol 5-phosphate 4-kinase type-2 alpha	PIP4K2A	13.6519	0.0850512	1.43538	1.43538	Disease	Control
O94915	Protein furry homolog-like	FRYL	10.8105	0.0852083	3.17123	3.17123	Disease	Control
Q13885	Tubulin beta-2A chain	TUBB2A	245.293	0.0852864	1.37912	0.725098	Control	Disease
Q16647	Prostacyclin synthase	PTGIS	57.8906	0.0853792	1.5268	0.654966	Control	Disease
P17987	T-complex protein 1 subunit alpha	TCP1	31.9372	0.0855319	1.51976	0.658	Control	Disease
Q99961	Endophilin-A2	SH3GL1	28.4393	0.085656	1.66429	1.66429	Disease	Control
Q07866	Kinesin light chain 1	KLC1	18.1847	0.0856741	1.87044	0.534633	Control	Disease
P29966	Myristoylated alanine-rich C-kinase substrate	MARCKS	28.491	0.0857848	3.45304	3.45304	Disease	Control
Q9NT68	Teneurin-2	TENM2	5.0721	0.0864483	4.84268	4.84268	Disease	Control
P14550	Alcohol dehydrogenase [NADP(+)]	AKR1A1	117.945	0.08664	1.83323	1.83323	Disease	Control
Q9Y6F6	Protein MRVI1	MRVI1	30.0719	0.0866544	1.31296	0.761638	Control	Disease
Q96NW4	Ankyrin repeat domain-containing protein 27	ANKRD27	11.9768	0.0866975	1.77092	0.564679	Control	Disease
P01599	Immunoglobulin kappa variable 1-17	IGKV1-17	30.4787	0.0876807	1.40951	1.40951	Disease	Control
P25787	Proteasome subunit alpha type-2	PSMA2	48.9412	0.0877671	1.48482	0.673484	Control	Disease
P38646	Stress-70 protein_ mitochondrial	HSPA9	116	0.0878359	1.54813	1.54813	Disease	Control
O95865	N(G)_N(G)-dimethylarginine dimethylaminohydrolase 2	DDAH2	62.6758	0.0878798	2.04624	2.04624	Disease	Control
O75874	Isocitrate dehydrogenase [NADP] cytoplasmic	IDH1	94.3801	0.0878862	1.32648	1.32648	Disease	Control
Q15848	Adiponectin	ADIPOQ	42.7793	0.0881471	1.30277	1.30277	Disease	Control
Q13683	Integrin alpha-7	ITGA7	52.296	0.08837	1.51162	0.661544	Control	Disease
Q92616	eIF-2-alpha kinase activator GCN1	GCN1	5.15	0.0883774	4.12918	0.242179	Control	Disease
P00338	L-lactate dehydrogenase A chain	LDHA	318.435	0.0885219	1.79119	1.79119	Disease	Control
P20160	Azurocidin	AZU1	6.1153	0.0886148	2.03582	0.491202	Control	Disease
P60709	Actin_ cytoplasmic 1	ACTB	753.075	0.091082	1.34431	0.743878	Control	Disease
Q93052	Lipoma-preferred partner	LPP	276.011	0.091299	1.64006	0.609735	Control	Disease
P56199	Integrin alpha-1	ITGA1	300.543	0.0913856	1.5788	0.633392	Control	Disease
Q92765	Secreted frizzled-related protein 3	FRZB	59.7651	0.0913959	1.38093	0.724149	Control	Disease
P11216	Glycogen phosphorylase_ brain form	PYGB	140.124	0.0920926	1.17461	0.851349	Control	Disease
P45880	Voltage-dependent anion-selective channel protein 2	VDAC2	33.2645	0.0922589	1.26541	1.26541	Disease	Control
Q9UHX1	Poly(U)-binding-splicing factor PUF60	PUF60	10.7818	0.0923347	1.96681	0.508436	Control	Disease
P30626	Sorcin	SRI	22.9186	0.0923939	1.63978	0.609838	Control	Disease
P17661	Desmin	DES	289.024	0.0924624	1.66917	0.599102	Control	Disease
P08237	ATP-dependent 6-phosphofructokinase_ muscle type	PFKM	45.2034	0.0942388	1.43038	0.699113	Control	Disease
P13746	HLA class I histocompatibility antigen_ A-11 alpha chain	HLA-A	42.8729	0.0948985	2.11864	0.472001	Control	Disease
P13224	Platelet glycoprotein Ib beta chain	GP1BB	14.1477	0.0956139	2.39859	0.416912	Control	Disease
P67936	Tropomyosin alpha-4 chain	TPM4	353.741	0.0970527	1.29379	0.772921	Control	Disease
P07951	Tropomyosin beta chain	TPM2	461.521	0.0970527	1.29379	0.772921	Control	Disease
Q7L8A9	Vasohibin-1	VASH1	11.5358	0.0971776	1.31147	0.762501	Control	Disease
Q06323	Proteasome activator complex subunit 1	PSME1	44.8729	0.0971896	1.35194	1.35194	Disease	Control
P34096	Ribonuclease 4	RNASE4	75.7366	0.0974061	1.45632	0.686662	Control	Disease
Q8IUG5	Unconventional myosin-XVIIIb	MYO18B	26.7477	0.0985023	1.41556	1.41556	Disease	Control
P36871	Phosphoglucomutase-1	PGM1	137.246	0.0987106	1.70949	1.70949	Disease	Control
Q99969	Retinoic acid receptor responder protein 2	RARRES2	22.2777	0.0989033	1.40274	0.71289	Control	Disease
P10644	cAMP-dependent protein kinase type I-alpha regulatory subunit	PRKAR1A	27.8944	0.0999516	1.41643	0.706002	Control	Disease
O00233	26S proteasome non-ATPase regulatory subunit 9	PSMD9	6.1558	0.100636	1.77497	0.56339	Control	Disease
O60888	Protein CutA	CUTA	7.8196	0.100896	1.39746	0.715584	Control	Disease
Q8N474	Secreted frizzled-related protein 1	SFRP1	44.7949	0.101043	1.74765	0.572196	Control	Disease
P28838	Cytosol aminopeptidase	LAP3	71.0887	0.10189	1.69888	1.69888	Disease	Control
P18669	Phosphoglycerate mutase 1	PGAM1	154.534	0.101897	1.66615	1.66615	Disease	Control
P25325	3-mercaptopyruvate sulfurtransferase	MPST	6.9013	0.101943	1.62135	0.61677	Control	Disease
P67775	Serine/threonine-protein phosphatase 2A catalytic subunit alpha isoform	PPP2CA	59.5303	0.102268	1.2093	1.2093	Disease	Control
P60900	Proteasome subunit alpha type-6	PSMA6	29.7411	0.103706	1.61378	1.61378	Disease	Control
P62081	40S ribosomal protein S7	RPS7	12.8403	0.103985	1.58606	0.630494	Control	Disease
P60842	Eukaryotic initiation factor 4A-I	EIF4A1	54.6011	0.104147	1.72686	1.72686	Disease	Control
P23141	Liver carboxylesterase 1	CES1	71.2442	0.104691	1.49342	0.669604	Control	Disease
P06576	ATP synthase subunit beta_ mitochondrial	ATP5B	328.952	0.104852	1.91367	0.522557	Control	Disease
Q6IBS0	Twinfilin-2	TWF2	36.4298	0.10522	1.32537	0.754506	Control	Disease
P21266	Glutathione S-transferase Mu 3	GSTM3	33.785	0.105527	1.3316	1.3316	Disease	Control
P14543	Nidogen-1	NID1	82.7227	0.105893	1.301	0.768642	Control	Disease
Q5SSJ5	Heterochromatin protein 1-binding protein 3	HP1BP3	27.6828	0.106518	1.35048	1.35048	Disease	Control
P02679	Fibrinogen gamma chain	FGG	437.139	0.107365	2.10035	0.476112	Control	Disease
A0A0C4DH38	Immunoglobulin heavy variable 5-51	IGHV5-51	27.2648	0.107605	1.65174	1.65174	Disease	Control
Q9NPH2	Inositol-3-phosphate synthase 1	ISYNA1	13.1778	0.108087	2.48927	2.48927	Disease	Control
P00387	NADH-cytochrome b5 reductase 3	CYB5R3	168.321	0.108377	1.32997	0.751899	Control	Disease
P50461	Cysteine and glycine-rich protein 3	CSRP3	30.9042	0.110048	1.86952	0.534897	Control	Disease
P16112	Aggrecan core protein	ACAN	288.416	0.110237	1.75677	0.569227	Control	Disease
P00748	Coagulation factor XII	F12	34.7368	0.111395	1.51881	0.658412	Control	Disease
P12235	ADP/ATP translocase 1	SLC25A4	33.2588	0.113266	1.46912	1.46912	Disease	Control
Q9Y333	U6 snRNA-associated Sm-like protein LSm2	LSM2	16.3284	0.114191	1.47129	1.47129	Disease	Control
P12429	Annexin A3	ANXA3	84.5064	0.114516	1.53394	0.651915	Control	Disease
P35221	Catenin alpha-1	CTNNA1	48.4957	0.115748	1.39205	0.718366	Control	Disease
O60664	Perilipin-3	PLIN3	85.8465	0.115757	1.83837	1.83837	Disease	Control
O43488	Aflatoxin B1 aldehyde reductase member 2	AKR7A2	13.3337	0.115804	1.43667	1.43667	Disease	Control
Q9BZF9	Uveal autoantigen with coiled-coil domains and ankyrin repeats	UACA	17.9276	0.116288	1.92864	1.92864	Disease	Control
Q2TAC2	Coiled-coil domain-containing protein 57	CCDC57	23.7339	0.116513	1.23362	0.810621	Control	Disease
Q14257	Reticulocalbin-2	RCN2	24.8405	0.116592	2.63895	0.378939	Control	Disease
P49747	Cartilage oligomeric matrix protein	COMP	170.782	0.117515	2.03182	2.03182	Disease	Control
A0A0B4J1V0	Immunoglobulin heavy variable 3-15	IGHV3-15	21.517	0.117788	1.49848	1.49848	Disease	Control
Q8WX93	Palladin	PALLD	272.334	0.118349	1.36057	0.734989	Control	Disease
P35908	Keratin_ type II cytoskeletal 2 epidermal	KRT2	170.423	0.11845	1.26271	0.791947	Control	Disease
P14136	Glial fibrillary acidic protein	GFAP	74.6048	0.118501	1.7345	0.576535	Control	Disease
O75112	LIM domain-binding protein 3	LDB3	77.4648	0.118515	1.24474	0.803382	Control	Disease
P35237	Serpin B6	SERPINB6	6.7915	0.119125	1.31783	1.31783	Disease	Control
P23786	Carnitine O-palmitoyltransferase 2_ mitochondrial	CPT2	6.0221	0.11942	2.73987	2.73987	Disease	Control
Q9ULT8	E3 ubiquitin-protein ligase HECTD1	HECTD1	12.8622	0.119716	1.30178	1.30178	Disease	Control
Q96A00	Protein phosphatase 1 regulatory subunit 14A	PPP1R14A	39.9093	0.119966	2.03783	0.490718	Control	Disease
Q15746	Myosin light chain kinase_ smooth muscle	MYLK	355.609	0.120313	1.33293	0.750228	Control	Disease
P11177	Pyruvate dehydrogenase E1 component subunit beta_ mitochondrial	PDHB	19.3559	0.120469	1.23939	1.23939	Disease	Control
P42765	3-ketoacyl-CoA thiolase_ mitochondrial	ACAA2	36.2004	0.121546	1.87261	0.534015	Control	Disease
Q6UX71	Plexin domain-containing protein 2	PLXDC2	47.0618	0.123285	1.22965	0.813238	Control	Disease
Q96AC1	Fermitin family homolog 2	FERMT2	249.273	0.123469	1.53955	0.649542	Control	Disease
Q16527	Cysteine and glycine-rich protein 2	CSRP2	206.354	0.123814	1.37219	0.728761	Control	Disease
Q9UHD8	Septin-9	SEPT9.	35.4956	0.123957	1.3552	0.737898	Control	Disease
O75369	Filamin-B	FLNB	449.477	0.123982	1.50265	0.66549	Control	Disease
P46777	60S ribosomal protein L5	RPL5	30.1244	0.124173	1.29351	0.773092	Control	Disease
O43283	Mitogen-activated protein kinase kinase kinase 13	MAP3K13	11.6732	0.124193	1.90555	0.524782	Control	Disease
P42766	60S ribosomal protein L35	RPL35	6.0782	0.124619	1.15559	1.15559	Disease	Control
P02743	Serum amyloid P-component	APCS	117.779	0.124806	1.58951	0.629123	Control	Disease
O15371	Eukaryotic translation initiation factor 3 subunit D	EIF3D	19.2533	0.124973	1.35497	0.738023	Control	Disease
P13693	Translationally-controlled tumor protein	TPT1	32.2257	0.125026	1.36022	1.36022	Disease	Control
Q9NZM1	Myoferlin	MYOF	83.8777	0.126272	1.22964	1.22964	Disease	Control
Q8WW24	Tektin-4	TEKT4	5.242	0.126534	2.29717	2.29717	Disease	Control
E9PAV3	Nascent polypeptide-associated complex subunit alpha_ muscle-specific form	NACA	59.4516	0.126686	1.32357	1.32357	Disease	Control
P61006	Ras-related protein Rab-8A	RAB8A	50.1093	0.127293	1.54129	0.648806	Control	Disease
P25786	Proteasome subunit alpha type-1	PSMA1	47.5387	0.127956	1.3712	1.3712	Disease	Control
Q6ZNE9	RUN and FYVE domain-containing protein 4	RUFY4	28.719	0.128074	1.6261	0.614968	Control	Disease
O95235	Kinesin-like protein KIF20A	KIF20A	5.1555	0.128617	Infinity	Infinity	Disease	Control
P30046	D-dopachrome decarboxylase	DDT	36.8097	0.12975	2.02858	2.02858	Disease	Control
Q15056	Eukaryotic translation initiation factor 4H	EIF4H	31.9769	0.129767	1.22637	0.815417	Control	Disease
P25398	40S ribosomal protein S12	RPS12	57.1142	0.129922	1.23119	1.23119	Disease	Control
Q9P0J0	NADH dehydrogenase [ubiquinone] 1 alpha subcomplex subunit 13	NDUFA13	6.0108	0.130018	1.71034	0.584678	Control	Disease
Q9UL25	Ras-related protein Rab-21	RAB21	25.3801	0.133127	1.39065	0.719089	Control	Disease
P35241	Radixin	RDX	153.796	0.133481	1.68918	1.68918	Disease	Control
P47755	F-actin-capping protein subunit alpha-2	CAPZA2	87.2257	0.133797	1.33668	0.748121	Control	Disease
P01880	Immunoglobulin heavy constant delta	IGHD	43.531	0.135867	1.45552	1.45552	Disease	Control
P01034	Cystatin-C	CST3	7.9528	0.137342	1.4335	0.697591	Control	Disease
P46926	Glucosamine-6-phosphate isomerase 1	GNPDA1	13.7723	0.138041	1.4197	1.4197	Disease	Control
P01008	Antithrombin-III	SERPINC1	223.471	0.138313	1.31508	1.31508	Disease	Control
P36980	Complement factor H-related protein 2	CFHR2	39.7374	0.138388	1.15717	1.15717	Disease	Control
Q13404	Ubiquitin-conjugating enzyme E2 variant 1	UBE2V1	30.4169	0.138411	1.61499	1.61499	Disease	Control
P46531	Neurogenic locus notch homolog protein 1	NOTCH1	18.2508	0.138555	1.29159	0.774242	Control	Disease
P00390	Glutathione reductase_ mitochondrial	GSR	64.4743	0.138834	1.45059	1.45059	Disease	Control
Q14195	Dihydropyrimidinase-related protein 3	DPYSL3	306.81	0.138855	1.32904	1.32904	Disease	Control
A0A075B6S5	Immunoglobulin kappa variable 1-27	IGKV1-27	22.2756	0.139138	1.30496	1.30496	Disease	Control
Q6P1M0	Long-chain fatty acid transport protein 4	SLC27A4	6.7751	0.139624	1.70072	0.587985	Control	Disease
A0A0C4DH72	Immunoglobulin kappa variable 1-6	IGKV1-6	29.7973	0.141023	1.27232	0.785965	Control	Disease
P48444	Coatomer subunit delta	ARCN1	13.3221	0.141759	1.47935	1.47935	Disease	Control
P20340	Ras-related protein Rab-6A	RAB6A	15.2574	0.142286	1.48284	1.48284	Disease	Control
Q96BY6	Dedicator of cytokinesis protein 10	DOCK10	29.8451	0.142336	1.48669	0.672634	Control	Disease
O43175	D-3-phosphoglycerate dehydrogenase	PHGDH	44.8253	0.142964	1.18762	1.18762	Disease	Control
O94832	Unconventional myosin-Id	MYO1D	128.408	0.1434	1.29611	0.771539	Control	Disease
P10155	60 kDa SS-A/Ro ribonucleoprotein	TROVE2	25.9693	0.144337	1.6361	1.6361	Disease	Control
Q14240	Eukaryotic initiation factor 4A-II	EIF4A2	71.8654	0.145324	1.5237	1.5237	Disease	Control
P53814	Smoothelin	SMTN	104.663	0.14558	1.41547	0.70648	Control	Disease
Q9Y536	Peptidyl-prolyl cis-trans isomerase A-like 4A	PPIAL4A	67.9331	0.146815	1.54141	1.54141	Disease	Control
P28074	Proteasome subunit beta type-5	PSMB5	26.9042	0.147429	2.30326	2.30326	Disease	Control
P47914	60S ribosomal protein L29	RPL29	6.416	0.148882	1.47627	1.47627	Disease	Control
Q9NRV9	Heme-binding protein 1	HEBP1	21.469	0.149118	1.63927	1.63927	Disease	Control
P11217	Glycogen phosphorylase_ muscle form	PYGM	27.566	0.151051	1.28929	0.775621	Control	Disease
Q9P2E9	Ribosome-binding protein 1	RRBP1	74.6494	0.151684	1.33651	1.33651	Disease	Control
Q9BPX5	Actin-related protein 2/3 complex subunit 5-like protein	ARPC5L	29.7173	0.152078	1.3856	0.721709	Control	Disease
P49411	Elongation factor Tu_ mitochondrial	TUFM	25.8147	0.152091	1.79217	1.79217	Disease	Control
Q8N6Y2	Leucine-rich repeat-containing protein 17	LRRC17	11.7548	0.153971	1.32121	0.75688	Control	Disease
P84090	Enhancer of rudimentary homolog	ERH	6.8895	0.154867	1.65992	1.65992	Disease	Control
Q13642	Four and a half LIM domains protein 1	FHL1	255.254	0.154873	2.10702	2.10702	Disease	Control
Q8WUM4	Programmed cell death 6-interacting protein	PDCD6IP	73.7125	0.155006	1.35728	0.736765	Control	Disease
P61019	Ras-related protein Rab-2A	RAB2A	29.4079	0.155318	1.4092	1.4092	Disease	Control
Q8N427	Thioredoxin domain-containing protein 3	NME8	5.8552	0.155619	1.63524	0.611531	Control	Disease
Q13555	Calcium/calmodulin-dependent protein kinase type II subunit gamma	CAMK2G	36.5043	0.156172	1.82713	0.547306	Control	Disease
Q9NRR1	Cytokine-like protein 1	CYTL1	7.5996	0.156624	2.20869	0.452757	Control	Disease
P14618	Pyruvate kinase PKM	PKM	722.128	0.157725	1.36184	1.36184	Disease	Control
O60936	Nucleolar protein 3	NOL3	5.6365	0.157799	7.10773	7.10773	Disease	Control
Q14764	Major vault protein	MVP	55.0608	0.157816	1.26981	0.787519	Control	Disease
Q02224	Centromere-associated protein E	CENPE	21.649	0.158261	2.9734	2.9734	Disease	Control
P02776	Platelet factor 4	PF4	15.1467	0.15872	1.87912	0.532165	Control	Disease
P51888	Prolargin	PRELP	339.74	0.159763	1.3366	0.748165	Control	Disease
P24593	Insulin-like growth factor-binding protein 5	IGFBP5	20.1746	0.160196	1.28918	0.775689	Control	Disease
Q8N8F7	Leucine-rich single-pass membrane protein 1	LSMEM1	6.0185	0.160893	1.81871	1.81871	Disease	Control
Q0PNE2	Elongator complex protein 6	ELP6	5.83	0.161174	2.64561	2.64561	Disease	Control
Q9P1Z9	Coiled-coil domain-containing protein 180	CCDC180	34.357	0.161469	1.62982	0.613565	Control	Disease
Q96AM1	Mas-related G-protein coupled receptor member F	MRGPRF	18.5721	0.161833	1.5568	0.642345	Control	Disease
P53999	Activated RNA polymerase II transcriptional coactivator p15	SUB1	12.9734	0.162131	1.72082	1.72082	Disease	Control
Q05682	Caldesmon	CALD1	681.047	0.162509	1.18987	0.84043	Control	Disease
Q86U42	Polyadenylate-binding protein 2	PABPN1	5.8079	0.16325	12.1982	12.1982	Disease	Control
P01019	Angiotensinogen	AGT	73.798	0.163412	1.65224	1.65224	Disease	Control
P35442	Thrombospondin-2	THBS2	212.745	0.163915	1.17856	0.84849	Control	Disease
Q96JG9	Zinc finger protein 469	ZNF469	22.1666	0.164556	1.28358	1.28358	Disease	Control
Q08043	Alpha-actinin-3	ACTN3	229.439	0.164588	1.2219	0.818397	Control	Disease
Q13425	Beta-2-syntrophin	SNTB2	12.6387	0.165047	1.43383	0.697431	Control	Disease
P13796	Plastin-2	LCP1	196.447	0.16556	1.26606	1.26606	Disease	Control
P07437	Tubulin beta chain	TUBB	327.881	0.165824	1.54832	0.645863	Control	Disease
P09417	Dihydropteridine reductase	QDPR	26.0087	0.166413	1.6651	1.6651	Disease	Control
P49792	E3 SUMO-protein ligase RanBP2	RANBP2	49.6754	0.16657	1.38711	0.720925	Control	Disease
Q6NZI2	Caveolae-associated protein 1	CAVIN1	168.24	0.169093	1.63503	0.611609	Control	Disease
Q14980	Nuclear mitotic apparatus protein 1	NUMA1	80.6615	0.169121	1.23562	0.809309	Control	Disease
P02100	Hemoglobin subunit epsilon	HBE1	21.2104	0.169442	2.20827	2.20827	Disease	Control
Q9NVD7	Alpha-parvin	PARVA	89.9225	0.169627	1.43833	0.695251	Control	Disease
P50502	Hsc70-interacting protein	ST13	114.239	0.169636	1.14701	0.871829	Control	Disease
Q9NRX4	14 kDa phosphohistidine phosphatase	PHPT1	7.6411	0.170507	1.78289	1.78289	Disease	Control
Q6PCB0	von Willebrand factor A domain-containing protein 1	VWA1	11.2712	0.170693	1.6588	0.602845	Control	Disease
P13535	Myosin-8	MYH8	52.7042	0.170833	1.15398	1.15398	Disease	Control
P63208	S-phase kinase-associated protein 1	SKP1	39.1261	0.170848	2.05908	2.05908	Disease	Control
P05783	Keratin_ type I cytoskeletal 18	KRT18	75.195	0.171542	1.42172	1.42172	Disease	Control
P31153	S-adenosylmethionine synthase isoform type-2	MAT2A	5.2808	0.172667	2.34717	2.34717	Disease	Control
P50552	Vasodilator-stimulated phosphoprotein	VASP	40.1869	0.173203	1.37094	0.729426	Control	Disease
P27695	DNA-(apurinic or apyrimidinic site) lyase	APEX1	33.2223	0.173511	2.17826	2.17826	Disease	Control
Q9BQB4	Sclerostin	SOST	29.8103	0.173793	1.5356	0.651213	Control	Disease
P01266	Thyroglobulin	TG	12.082	0.174016	1.43094	1.43094	Disease	Control
Q15366	Poly(rC)-binding protein 2	PCBP2	49.7383	0.174286	1.45142	1.45142	Disease	Control
P62834	Ras-related protein Rap-1A	RAP1A	84.0785	0.17459	1.27756	0.782742	Control	Disease
Q13148	TAR DNA-binding protein 43	TARDBP	5.9626	0.17553	1.73911	0.575008	Control	Disease
P43490	Nicotinamide phosphoribosyltransferase	NAMPT	17.6128	0.175545	2.93359	2.93359	Disease	Control
Q08397	Lysyl oxidase homolog 1	LOXL1	31.1185	0.175652	1.49412	0.669288	Control	Disease
Q9NYL9	Tropomodulin-3	TMOD3	25.808	0.175818	1.63237	0.612607	Control	Disease
Q9NZU5	LIM and cysteine-rich domains protein 1	LMCD1	332.365	0.17666	1.25603	0.796158	Control	Disease
O75487	Glypican-4	GPC4	37.1265	0.176923	1.23591	0.809121	Control	Disease
Q9Y281	Cofilin-2	CFL2	108.154	0.176936	1.44321	0.692899	Control	Disease
P09493	Tropomyosin alpha-1 chain	TPM1	445.697	0.177271	1.22103	0.818981	Control	Disease
Q05397	Focal adhesion kinase 1	PTK2	29.089	0.177756	1.4698	0.680366	Control	Disease
Q15293	Reticulocalbin-1	RCN1	53.4125	0.178145	1.54967	1.54967	Disease	Control
Q8WUB8	PHD finger protein 10	PHF10	10.7818	0.178588	1.51929	0.6582	Control	Disease
Q9UIG0	Tyrosine-protein kinase BAZ1B	BAZ1B	21.8079	0.178593	1.635	0.61162	Control	Disease
P21399	Cytoplasmic aconitate hydratase	ACO1	39.1468	0.179041	1.21542	1.21542	Disease	Control
P50479	PDZ and LIM domain protein 4	PDLIM4	122.77	0.179811	1.07806	1.07806	Disease	Control
Q9Y618	Nuclear receptor corepressor 2	NCOR2	5.3599	0.179821	1.33929	0.746662	Control	Disease
Q96KP4	Cytosolic non-specific dipeptidase	CNDP2	84.6176	0.180523	1.15054	0.869158	Control	Disease
O75367	Core histone macro-H2A.1	H2AFY	13.15	0.181588	1.58545	1.58545	Disease	Control
P06312	Immunoglobulin kappa variable 4-1	IGKV4-1	37.0895	0.182139	2.38007	2.38007	Disease	Control
P04216	Thy-1 membrane glycoprotein	THY1	21.2392	0.182436	1.44069	1.44069	Disease	Control
Q9UKX3	Myosin-13	MYH13	47.6268	0.182587	1.45789	0.685924	Control	Disease
O60437	Periplakin	PPL	47.9439	0.182754	1.20336	0.831009	Control	Disease
O43707	Alpha-actinin-4	ACTN4	1094.44	0.183002	1.42104	0.703708	Control	Disease
P61353	60S ribosomal protein L27	RPL27	6.2955	0.184723	1.43265	0.698009	Control	Disease
Q9P2D6	Protein FAM135A	FAM135A	23.3547	0.185215	1.4591	0.685352	Control	Disease
P48742	LIM/homeobox protein Lhx1	LHX1	6.5218	0.185216	2.10122	0.475915	Control	Disease
O00764	Pyridoxal kinase	PDXK	40.1738	0.186883	1.96097	0.509953	Control	Disease
O15078	Centrosomal protein of 290 kDa	CEP290	44.7896	0.186974	1.63993	1.63993	Disease	Control
P16930	Fumarylacetoacetase	FAH	35.4579	0.187495	1.38786	0.720532	Control	Disease
Q7Z6Z7	E3 ubiquitin-protein ligase HUWE1	HUWE1	12.5528	0.187545	1.58366	1.58366	Disease	Control
P51805	Plexin-A3	PLXNA3	11.0518	0.188254	1.31294	0.761648	Control	Disease
P23396	40S ribosomal protein S3	RPS3	43.0815	0.188264	1.18488	1.18488	Disease	Control
O43866	CD5 antigen-like	CD5L	26.8041	0.188298	1.32255	1.32255	Disease	Control
P23229	Integrin alpha-6	ITGA6	12.3724	0.188445	1.76372	0.566984	Control	Disease
Q14964	Ras-related protein Rab-39A	RAB39A	25.8633	0.189523	1.41366	0.707386	Control	Disease
Q96S97	Myeloid-associated differentiation marker	MYADM	15.2544	0.189802	1.82684	0.547392	Control	Disease
Q8N9V7	Testis- and ovary-specific PAZ domain-containing protein 1	TOPAZ1	5.4878	0.190116	10.6903	10.6903	Disease	Control
P02671	Fibrinogen alpha chain	FGA	503.072	0.191969	1.66933	0.599042	Control	Disease
O43396	Thioredoxin-like protein 1	TXNL1	28.6577	0.192118	1.47686	1.47686	Disease	Control
P49419	Alpha-aminoadipic semialdehyde dehydrogenase	ALDH7A1	67.0846	0.192749	1.28549	1.28549	Disease	Control
Q9Y277	Voltage-dependent anion-selective channel protein 3	VDAC3	14.2735	0.193205	1.33307	0.750147	Control	Disease
Q9NRN5	Olfactomedin-like protein 3	OLFML3	33.578	0.193482	1.16767	0.856405	Control	Disease
Q9P2M7	Cingulin	CGN	40.3295	0.193737	1.41832	0.705062	Control	Disease
P15502	Elastin	ELN	47.7021	0.193927	1.41813	0.705155	Control	Disease
O75083	WD repeat-containing protein 1	WDR1	356.287	0.194168	1.34075	1.34075	Disease	Control
Q6ZTW0	Tubulin polyglutamylase complex subunit 1	TPGS1	6.3986	0.195033	1.5971	1.5971	Disease	Control
P62888	60S ribosomal protein L30	RPL30	29.6981	0.196127	1.97539	1.97539	Disease	Control
P62263	40S ribosomal protein S14	RPS14	52.512	0.196249	1.9622	1.9622	Disease	Control
Q6ZN84	Coiled-coil domain-containing protein 81	CCDC81	14.1648	0.196471	1.41603	1.41603	Disease	Control
P02749	Beta-2-glycoprotein 1	APOH	229.862	0.197732	1.18093	0.846787	Control	Disease
P61163	Alpha-centractin	ACTR1A	50.7891	0.19788	1.36345	0.733434	Control	Disease
Q7L576	Cytoplasmic FMR1-interacting protein 1	CYFIP1	5.3574	0.19803	1.41553	1.41553	Disease	Control
P0DMV8	Heat shock 70 kDa protein 1A	HSPA1A	449.779	0.198031	1.27722	0.782948	Control	Disease
P07196	Neurofilament light polypeptide	NEFL	33.6049	0.198259	1.2447	1.2447	Disease	Control
O43813	LanC-like protein 1	LANCL1	5.6795	0.199108	1.2482	0.801151	Control	Disease
P42025	Beta-centractin	ACTR1B	43.8948	0.19988	1.42216	0.703154	Control	Disease
P13533	Myosin-6	MYH6	73.4947	0.202355	2.53019	2.53019	Disease	Control
P62258	14-3-3 protein epsilon	YWHAE	197.723	0.203838	1.3029	1.3029	Disease	Control
P35580	Myosin-10	MYH10	2718.26	0.204315	1.4069	0.710782	Control	Disease
P82970	High mobility group nucleosome-binding domain-containing protein 5	HMGN5	5.0884	0.204826	1.7094	0.585	Control	Disease
P0DP23	Calmodulin-1	CALM1	152.555	0.204912	1.65648	1.65648	Disease	Control
P00491	Purine nucleoside phosphorylase	PNP	16.7801	0.205326	1.3066	1.3066	Disease	Control
P40121	Macrophage-capping protein	CAPG	60.4639	0.20861	1.75193	1.75193	Disease	Control
P01742	Immunoglobulin heavy variable 1-69	IGHV1-69	15.2113	0.209281	1.58548	1.58548	Disease	Control
Q15582	Transforming growth factor-beta-induced protein ig-h3	TGFBI	377.932	0.210035	1.33837	1.33837	Disease	Control
P39656	Dolichyl-diphosphooligosaccharide--protein glycosyltransferase 48 kDa subunit	DDOST	27.9917	0.2102	1.216	0.822368	Control	Disease
P62736	Actin_ aortic smooth muscle	ACTA2	798.827	0.210285	1.63361	0.61214	Control	Disease
Q9NR31	GTP-binding protein SAR1a	SAR1A	21.7869	0.21065	1.49608	1.49608	Disease	Control
Q9BXN6	Sperm protein associated with the nucleus on the X chromosome D	SPANXD	5.2313	0.210682	2.60509	0.383864	Control	Disease
Q7L273	BTB/POZ domain-containing protein KCTD9	KCTD9	30.7929	0.211619	1.31882	0.758251	Control	Disease
P56134	ATP synthase subunit f_ mitochondrial	ATP5J2	11.9361	0.21212	1.2822	0.779909	Control	Disease
Q9ULF5	Zinc transporter ZIP10	SLC39A10	13.6904	0.212178	1.65635	1.65635	Disease	Control
P12035	Keratin_ type II cytoskeletal 3	KRT3	63.3376	0.212438	1.79551	0.556944	Control	Disease
P54819	Adenylate kinase 2_ mitochondrial	AK2	12.2956	0.212852	1.81383	0.55132	Control	Disease
Q69YQ0	Cytospin-A	SPECC1L	20.2464	0.213355	1.33721	0.747827	Control	Disease
P55072	Transitional endoplasmic reticulum ATPase	VCP	350.892	0.21393	1.25526	0.796651	Control	Disease
Q63ZY3	KN motif and ankyrin repeat domain-containing protein 2	KANK2	50.8266	0.214892	1.54331	0.64796	Control	Disease
P23381	Tryptophan--tRNA ligase_ cytoplasmic	WARS	43.5538	0.215088	1.70362	1.70362	Disease	Control
P24666	Low molecular weight phosphotyrosine protein phosphatase	ACP1	6.7948	0.215397	1.25327	0.797916	Control	Disease
Q86VP6	Cullin-associated NEDD8-dissociated protein 1	CAND1	40.236	0.215536	1.37452	1.37452	Disease	Control
P53618	Coatomer subunit beta	COPB1	37.3415	0.21563	1.71688	1.71688	Disease	Control
Q00341	Vigilin	HDLBP	30.5371	0.21699	1.16132	1.16132	Disease	Control
Q13228	Selenium-binding protein 1	SELENBP1	111.17	0.21775	1.25864	1.25864	Disease	Control
P27338	Amine oxidase [flavin-containing] B	MAOB	45.819	0.217753	1.16295	1.16295	Disease	Control
Q9BQS8	FYVE and coiled-coil domain-containing protein 1	FYCO1	23.6033	0.21868	1.81296	1.81296	Disease	Control
Q9ULV4	Coronin-1C	CORO1C	86.3465	0.219183	1.21128	0.825575	Control	Disease
P50135	Histamine N-methyltransferase	HNMT	13.3696	0.219239	4.47612	4.47612	Disease	Control
P54727	UV excision repair protein RAD23 homolog B	RAD23B	47.126	0.21945	1.70333	0.587085	Control	Disease
P21980	Protein-glutamine gamma-glutamyltransferase 2	TGM2	339.465	0.21963	1.37964	0.724826	Control	Disease
P55036	26S proteasome non-ATPase regulatory subunit 4	PSMD4	18.274	0.220557	1.4076	0.710428	Control	Disease
P11766	Alcohol dehydrogenase class-3	ADH5	168.06	0.221158	1.71825	1.71825	Disease	Control
Q96PE1	Adhesion G protein-coupled receptor A2	ADGRA2	5.9348	0.221412	1.64985	0.606117	Control	Disease
P01714	Immunoglobulin lambda variable 3-19	IGLV3-19	14.5848	0.221763	1.13551	1.13551	Disease	Control
A7E2Y1	Myosin-7B	MYH7B	68.8177	0.221873	1.36105	0.734728	Control	Disease
P02511	Alpha-crystallin B chain	CRYAB	130.181	0.221944	1.60671	0.62239	Control	Disease
Q9UPA5	Protein bassoon	BSN	17.5867	0.222526	1.74761	0.572209	Control	Disease
P40227	T-complex protein 1 subunit zeta	CCT6A	59.4449	0.222706	2.24716	2.24716	Disease	Control
Q9NPC6	Myozenin-2	MYOZ2	5.8892	0.223354	2.08991	0.478489	Control	Disease
Q1KMD3	Heterogeneous nuclear ribonucleoprotein U-like protein 2	HNRNPUL2	18.3556	0.224244	1.39579	1.39579	Disease	Control
Q5VU43	Myomegalin	PDE4DIP	31.8613	0.224861	1.44638	1.44638	Disease	Control
P01624	Immunoglobulin kappa variable 3-15	IGKV3-15	31.6362	0.224891	1.30372	1.30372	Disease	Control
P18428	Lipopolysaccharide-binding protein	LBP	37.9907	0.225422	1.35652	0.737181	Control	Disease
O43920	NADH dehydrogenase [ubiquinone] iron-sulfur protein 5	NDUFS5	6.6163	0.232673	1.7458	0.572803	Control	Disease
P35232	Prohibitin	PHB	30.7619	0.233742	1.36957	0.730159	Control	Disease
P14406	Cytochrome c oxidase subunit 7A2_ mitochondrial	COX7A2	7.2973	0.233854	1.39663	1.39663	Disease	Control
P51858	Hepatoma-derived growth factor	HDGF	11.0772	0.234303	1.70825	1.70825	Disease	Control
O00151	PDZ and LIM domain protein 1	PDLIM1	177.752	0.236139	1.32117	0.756904	Control	Disease
P00505	Aspartate aminotransferase_ mitochondrial	GOT2	39.8361	0.236279	1.63963	0.609893	Control	Disease
Q9NUQ9	Protein FAM49B	FAM49B	20.3384	0.23737	1.57628	1.57628	Disease	Control
Q6DD88	Atlastin-3	ATL3	33.6874	0.238159	1.52226	0.656918	Control	Disease
P46776	60S ribosomal protein L27a	RPL27A	13.4696	0.238389	1.18316	1.18316	Disease	Control
P13639	Elongation factor 2	EEF2	209.197	0.239008	1.35995	1.35995	Disease	Control
Q9H082	Ras-related protein Rab-33B	RAB33B	27.7255	0.24179	1.40442	1.40442	Disease	Control
P00746	Complement factor D	CFD	90.3817	0.242468	1.25699	0.79555	Control	Disease
Q13643	Four and a half LIM domains protein 3	FHL3	83.0934	0.24264	1.44343	0.692794	Control	Disease
P62304	Small nuclear ribonucleoprotein E	SNRPE	7.5936	0.242655	2.93089	2.93089	Disease	Control
Q96PD5	N-acetylmuramoyl-L-alanine amidase	PGLYRP2	90.8724	0.243691	1.40779	0.710331	Control	Disease
Q9HCM3	UPF0606 protein KIAA1549	KIAA1549	11.2574	0.244733	1.11265	0.898752	Control	Disease
P33240	Cleavage stimulation factor subunit 2	CSTF2	12.5009	0.245088	1.37734	0.726039	Control	Disease
Q93084	Sarcoplasmic/endoplasmic reticulum calcium ATPase 3	ATP2A3	18.8941	0.245573	1.21006	0.826405	Control	Disease
P69905	Hemoglobin subunit alpha	HBA1	212.919	0.245701	1.30104	0.768618	Control	Disease
P62333	26S proteasome regulatory subunit 10B	PSMC6	18.9304	0.245899	1.10935	0.901427	Control	Disease
P29622	Kallistatin	SERPINA4	52.7436	0.246569	1.13303	0.88259	Control	Disease
P22352	Glutathione peroxidase 3	GPX3	85.3395	0.246981	1.36045	1.36045	Disease	Control
P84103	Serine/arginine-rich splicing factor 3	SRSF3	21.1084	0.247364	1.34966	0.740929	Control	Disease
Q9UBI6	Guanine nucleotide-binding protein G(I)/G(S)/G(O) subunit gamma-12	GNG12	36.095	0.249364	1.24658	0.802197	Control	Disease
Q8IZT6	Abnormal spindle-like microcephaly-associated protein	ASPM	13.3324	0.250783	1.652	0.605327	Control	Disease
Q6ZMJ4	Interleukin-34	IL34	7.3557	0.252925	1.28942	0.77554	Control	Disease
Q9H4G4	Golgi-associated plant pathogenesis-related protein 1	GLIPR2	20.8765	0.253012	1.07704	0.928473	Control	Disease
P62942	Peptidyl-prolyl cis-trans isomerase FKBP1A	FKBP1A	41.3386	0.253352	1.35581	1.35581	Disease	Control
P35555	Fibrillin-1	FBN1	1918.98	0.255126	1.82264	0.548656	Control	Disease
P26378	ELAV-like protein 4	ELAVL4	13.9382	0.25655	1.38505	0.721998	Control	Disease
P35443	Thrombospondin-4	THBS4	29.5596	0.256869	1.33002	0.751866	Control	Disease
Q13103	Secreted phosphoprotein 24	SPP2	5.866	0.257938	1.27591	0.783753	Control	Disease
Q96A32	Myosin regulatory light chain 2_ skeletal muscle isoform	MYLPF	6.0682	0.258489	1.44427	0.692392	Control	Disease
P26373	60S ribosomal protein L13	RPL13	15.2113	0.259893	1.77899	1.77899	Disease	Control
P20073	Annexin A7	ANXA7	71.1663	0.260298	1.35221	0.739527	Control	Disease
P18124	60S ribosomal protein L7	RPL7	12.6355	0.26077	1.24322	0.804361	Control	Disease
B7ZW38	Heterogeneous nuclear ribonucleoprotein C-like 3	HNRNPCL3	31.9418	0.261205	1.34911	0.741229	Control	Disease
O94905	Erlin-2	ERLIN2	26.2441	0.261408	1.51365	0.660656	Control	Disease
P20042	Eukaryotic translation initiation factor 2 subunit 2	EIF2S2	11.5684	0.261937	1.1809	1.1809	Disease	Control
P55268	Laminin subunit beta-2	LAMB2	505.619	0.262901	1.18561	0.843449	Control	Disease
Q9UDY4	DnaJ homolog subfamily B member 4	DNAJB4	12.3323	0.264025	1.32717	0.753484	Control	Disease
P36268	Inactive gamma-glutamyltranspeptidase 2	GGT2	11.741	0.264063	1.12132	0.891804	Control	Disease
Q9BZQ8	Protein Niban	FAM129A	157.485	0.264583	1.38758	0.720677	Control	Disease
O75864	Protein phosphatase 1 regulatory subunit 37	PPP1R37	5.1684	0.265094	4.02079	4.02079	Disease	Control
A6NJZ7	RIMS-binding protein 3C	RIMBP3C	12.8564	0.267913	1.35282	0.739194	Control	Disease
P78344	Eukaryotic translation initiation factor 4 gamma 2	EIF4G2	11.208	0.268279	6.62573	6.62573	Disease	Control
Q9H0E2	Toll-interacting protein	TOLLIP	26.7476	0.268325	1.25749	0.795234	Control	Disease
P54802	Alpha-N-acetylglucosaminidase	NAGLU	11.5858	0.269209	1.57363	0.635473	Control	Disease
Q9BXN1	Asporin	ASPN	125.115	0.271453	1.46064	0.684631	Control	Disease
P53396	ATP-citrate synthase	ACLY	11.8443	0.272258	1.41619	1.41619	Disease	Control
Q13045	Protein flightless-1 homolog	FLII	47.4341	0.27327	1.92277	1.92277	Disease	Control
O15400	Syntaxin-7	STX7	13.9622	0.273631	1.4628	1.4628	Disease	Control
P05106	Integrin beta-3	ITGB3	141.942	0.274604	1.39721	0.715712	Control	Disease
P19652	Alpha-1-acid glycoprotein 2	ORM2	99.9204	0.274754	1.43167	1.43167	Disease	Control
P30740	Leukocyte elastase inhibitor	SERPINB1	28.1209	0.275226	1.36624	1.36624	Disease	Control
A0AVI2	Fer-1-like protein 5	FER1L5	18.1223	0.275723	10.0455	10.0455	Disease	Control
Q92597	Protein NDRG1	NDRG1	67.3683	0.277245	1.53961	1.53961	Disease	Control
Q13439	Golgin subfamily A member 4	GOLGA4	87.2248	0.277635	1.12717	0.887174	Control	Disease
P48047	ATP synthase subunit O_ mitochondrial	ATP5O	50.3538	0.278595	1.18453	0.844218	Control	Disease
P00568	Adenylate kinase isoenzyme 1	AK1	69.6597	0.279542	1.35583	1.35583	Disease	Control
P36405	ADP-ribosylation factor-like protein 3	ARL3	19.5208	0.279746	1.40741	1.40741	Disease	Control
P14314	Glucosidase 2 subunit beta	PRKCSH	88.7587	0.280116	1.37237	1.37237	Disease	Control
P07339	Cathepsin D	CTSD	257.165	0.280138	1.49086	1.49086	Disease	Control
O75106	Retina-specific copper amine oxidase	AOC2	68.8157	0.280227	1.56257	0.63997	Control	Disease
P14927	Cytochrome b-c1 complex subunit 7	UQCRB	7.486	0.280455	1.45843	0.685668	Control	Disease
Q96P63	Serpin B12	SERPINB12	6.5707	0.280782	1.22859	0.813944	Control	Disease
P41222	Prostaglandin-H2 D-isomerase	PTGDS	40.07	0.281327	1.36774	0.731131	Control	Disease
P29590	Protein PML	PML	12.3942	0.281592	1.30636	1.30636	Disease	Control
P49448	Glutamate dehydrogenase 2_ mitochondrial	GLUD2	50.7505	0.282904	1.29247	1.29247	Disease	Control
Q15654	Thyroid receptor-interacting protein 6	TRIP6	18.8861	0.283128	1.50445	1.50445	Disease	Control
Q96P44	Collagen alpha-1(XXI) chain	COL21A1	57.0695	0.283313	1.25313	0.797999	Control	Disease
P05198	Eukaryotic translation initiation factor 2 subunit 1	EIF2S1	11.7059	0.283925	1.25066	1.25066	Disease	Control
Q96C19	EF-hand domain-containing protein D2	EFHD2	32.8665	0.283932	1.58186	1.58186	Disease	Control
Q15057	Arf-GAP with coiled-coil_ ANK repeat and PH domain-containing protein 2	ACAP2	6.0707	0.285694	1.20623	0.829029	Control	Disease
P17302	Gap junction alpha-1 protein	GJA1	35.9588	0.287696	1.37446	0.727559	Control	Disease
P08134	Rho-related GTP-binding protein RhoC	RHOC	66.0116	0.291354	1.18426	1.18426	Disease	Control
Q9UJ70	N-acetyl-D-glucosamine kinase	NAGK	26.2123	0.291822	1.11754	1.11754	Disease	Control
P30041	Peroxiredoxin-6	PRDX6	130.022	0.292161	1.35209	1.35209	Disease	Control
P62318	Small nuclear ribonucleoprotein Sm D3	SNRPD3	7.8452	0.292889	2.139	2.139	Disease	Control
P14866	Heterogeneous nuclear ribonucleoprotein L	HNRNPL	40.7619	0.293065	1.38582	1.38582	Disease	Control
Q96BJ3	Axin interactor_ dorsalization-associated protein	AIDA	6.9029	0.293321	1.69454	1.69454	Disease	Control
P02750	Leucine-rich alpha-2-glycoprotein	LRG1	38.273	0.293862	1.44847	1.44847	Disease	Control
P61604	10 kDa heat shock protein_ mitochondrial	HSPE1	49.6199	0.294	1.19354	1.19354	Disease	Control
O60763	General vesicular transport factor p115	USO1	6.4314	0.294252	1.22845	0.814033	Control	Disease
P26006	Integrin alpha-3	ITGA3	31.7467	0.294917	1.192	0.838925	Control	Disease
Q68DQ2	Very large A-kinase anchor protein	CRYBG3	55.6798	0.295338	1.12891	1.12891	Disease	Control
P62857	40S ribosomal protein S28	RPS28	7.9415	0.296033	1.18556	0.843484	Control	Disease
P49773	Histidine triad nucleotide-binding protein 1	HINT1	30.0116	0.297366	1.30924	1.30924	Disease	Control
Q9ULU8	Calcium-dependent secretion activator 1	CADPS	5.9497	0.297941	1.4969	0.668048	Control	Disease
P55809	Succinyl-CoA:3-ketoacid coenzyme A transferase 1_ mitochondrial	OXCT1	5.5769	0.298114	1.33691	0.747992	Control	Disease
Q9Y3U8	60S ribosomal protein L36	RPL36	7.5828	0.299183	1.62995	0.613514	Control	Disease
Q9Y5Z4	Heme-binding protein 2	HEBP2	29.3681	0.299221	1.35495	1.35495	Disease	Control
O95816	BAG family molecular chaperone regulator 2	BAG2	11.5301	0.300602	1.43327	0.697706	Control	Disease
P06753	Tropomyosin alpha-3 chain	TPM3	329.793	0.300979	1.14865	0.870589	Control	Disease
P54920	Alpha-soluble NSF attachment protein	NAPA	12.8826	0.301537	1.13365	0.882103	Control	Disease
Q13564	NEDD8-activating enzyme E1 regulatory subunit	NAE1	13.1385	0.302025	1.50838	0.662961	Control	Disease
Q6ZN30	Zinc finger protein basonuclin-2	BNC2	19.1752	0.302236	1.24803	0.80126	Control	Disease
Q8NBS9	Thioredoxin domain-containing protein 5	TXNDC5	140.87	0.305897	1.83559	1.83559	Disease	Control
P83916	Chromobox protein homolog 1	CBX1	6.1343	0.306672	1.27517	0.784207	Control	Disease
Q15404	Ras suppressor protein 1	RSU1	74.0043	0.307144	1.16658	0.857206	Control	Disease
P58546	Myotrophin	MTPN	15.2987	0.30848	1.17577	1.17577	Disease	Control
Q9Y2T3	Guanine deaminase	GDA	12.1003	0.309883	1.49112	0.670638	Control	Disease
P20618	Proteasome subunit beta type-1	PSMB1	27.9048	0.309973	1.60707	1.60707	Disease	Control
Q5TCY1	Tau-tubulin kinase 1	TTBK1	17.25	0.310301	1.53879	0.649862	Control	Disease
P23946	Chymase	CMA1	84.0625	0.310708	1.56271	1.56271	Disease	Control
P04217	Alpha-1B-glycoprotein	A1BG	96.7904	0.311105	1.28412	1.28412	Disease	Control
Q9Y6E0	Serine/threonine-protein kinase 24	STK24	11.6892	0.311551	1.19403	1.19403	Disease	Control
P15088	Mast cell carboxypeptidase A	CPA3	29.1567	0.311757	1.96112	1.96112	Disease	Control
Q03591	Complement factor H-related protein 1	CFHR1	111.863	0.312377	1.23444	1.23444	Disease	Control
P51178	1-phosphatidylinositol 4_5-bisphosphate phosphodiesterase delta-1	PLCD1	19.8334	0.313177	1.35218	1.35218	Disease	Control
Q9BX66	Sorbin and SH3 domain-containing protein 1	SORBS1	370.032	0.313216	1.13464	0.881335	Control	Disease
P30040	Endoplasmic reticulum resident protein 29	ERP29	23.3903	0.314006	1.38966	1.38966	Disease	Control
Q08378	Golgin subfamily A member 3	GOLGA3	5.3389	0.314034	1.37878	0.725277	Control	Disease
P08779	Keratin_ type I cytoskeletal 16	KRT16	61.9541	0.315193	1.14391	1.14391	Disease	Control
P02549	Spectrin alpha chain_ erythrocytic 1	SPTA1	112.175	0.315681	1.96432	1.96432	Disease	Control
Q562R1	Beta-actin-like protein 2	ACTBL2	278.329	0.315734	1.3828	1.3828	Disease	Control
P55001	Microfibrillar-associated protein 2	MFAP2	68.0207	0.316633	1.32773	0.753166	Control	Disease
P80303	Nucleobindin-2	NUCB2	6.0859	0.317962	1.13043	0.884619	Control	Disease
P13987	CD59 glycoprotein	CD59	51.2513	0.318395	1.17799	0.848902	Control	Disease
P21333	Filamin-A	FLNA	2802.53	0.321062	1.30536	0.766071	Control	Disease
Q14117	Dihydropyrimidinase	DPYS	23.2449	0.321799	2.28023	2.28023	Disease	Control
P35270	Sepiapterin reductase	SPR	39.3477	0.323053	1.4279	0.700328	Control	Disease
P11940	Polyadenylate-binding protein 1	PABPC1	17.1687	0.323165	1.45017	0.689572	Control	Disease
Q92619	Rho GTPase-activating protein 45	ARHGAP45	5.1017	0.323584	1.11396	1.11396	Disease	Control
P35968	Vascular endothelial growth factor receptor 2	KDR	17.7399	0.323587	5.03731	5.03731	Disease	Control
Q9NYU2	UDP-glucose:glycoprotein glucosyltransferase 1	UGGT1	16.9612	0.323907	1.21977	0.819825	Control	Disease
P06744	Glucose-6-phosphate isomerase	GPI	121.515	0.324253	1.68263	1.68263	Disease	Control
Q00577	Transcriptional activator protein Pur-alpha	PURA	42.3834	0.325756	1.18215	0.845919	Control	Disease
P0CW19	LIM and senescent cell antigen-like-containing domain protein 3	LIMS3	6.2867	0.326358	1.362	0.734214	Control	Disease
Q9HCM2	Plexin-A4	PLXNA4	5.0337	0.326794	1.46776	0.681311	Control	Disease
Q13361	Microfibrillar-associated protein 5	MFAP5	22.7436	0.327627	1.30515	0.766194	Control	Disease
Q96JY6	PDZ and LIM domain protein 2	PDLIM2	29.1818	0.329111	1.17096	0.853999	Control	Disease
P43686	26S proteasome regulatory subunit 6B	PSMC4	5.8647	0.329765	1.40352	0.712494	Control	Disease
Q92688	Acidic leucine-rich nuclear phosphoprotein 32 family member B	ANP32B	18.7894	0.329977	1.57672	0.63423	Control	Disease
P13861	cAMP-dependent protein kinase type II-alpha regulatory subunit	PRKAR2A	101.425	0.330517	1.17315	1.17315	Disease	Control
P30085	UMP-CMP kinase	CMPK1	56.8111	0.331087	1.17517	1.17517	Disease	Control
P40939	Trifunctional enzyme subunit alpha_ mitochondrial	HADHA	110.031	0.331284	5.79121	5.79121	Disease	Control
P69891	Hemoglobin subunit gamma-1	HBG1	74.543	0.332911	1.85453	1.85453	Disease	Control
P07357	Complement component C8 alpha chain	C8A	122.6	0.333016	1.11851	0.894047	Control	Disease
P14868	Aspartate--tRNA ligase_ cytoplasmic	DARS	5.995	0.333422	1.29045	0.774922	Control	Disease
P32455	Guanylate-binding protein 1	GBP1	12.2608	0.334557	2.28075	2.28075	Disease	Control
P48509	CD151 antigen	CD151	5.6832	0.334579	1.38302	0.723055	Control	Disease
Q13561	Dynactin subunit 2	DCTN2	106.981	0.334606	1.26128	0.792846	Control	Disease
Q8N264	Rho GTPase-activating protein 24	ARHGAP24	16.0047	0.335155	1.48948	1.48948	Disease	Control
Q9NQR4	Omega-amidase NIT2	NIT2	40.9266	0.335164	1.3529	1.3529	Disease	Control
O15247	Chloride intracellular channel protein 2	CLIC2	14.2963	0.335701	4.60692	4.60692	Disease	Control
P39023	60S ribosomal protein L3	RPL3	17.9521	0.336312	1.24442	1.24442	Disease	Control
Q8TF21	Ankyrin repeat domain-containing protein 24	ANKRD24	17.6851	0.33666	1.262	0.792392	Control	Disease
P59665	Neutrophil defensin 1	DEFA1	55.2095	0.337101	1.35721	0.736806	Control	Disease
Q8TD10	Mirror-image polydactyly gene 1 protein	MIPOL1	25.6339	0.339099	1.17078	1.17078	Disease	Control
P68371	Tubulin beta-4B chain	TUBB4B	334.11	0.339274	1.27403	0.784913	Control	Disease
Q96RT8	Gamma-tubulin complex component 5	TUBGCP5	6.8	0.340088	1.32027	0.757419	Control	Disease
A2RUR9	Coiled-coil domain-containing protein 144A	CCDC144A	24.3662	0.341345	1.17529	0.850853	Control	Disease
P08670	Vimentin	VIM	888.997	0.341385	1.39954	0.714522	Control	Disease
P16070	CD44 antigen	CD44	61.0405	0.34308	1.14623	0.872428	Control	Disease
Q9H4M9	EH domain-containing protein 1	EHD1	69.1073	0.343118	1.39081	0.719007	Control	Disease
P01903	HLA class II histocompatibility antigen_ DR alpha chain	HLA-DRA	45.2352	0.344361	1.24106	0.805763	Control	Disease
Q8WUP2	Filamin-binding LIM protein 1	FBLIM1	191.539	0.346245	1.20654	0.828814	Control	Disease
P17980	26S proteasome regulatory subunit 6A	PSMC3	71.4823	0.346298	1.34766	0.742027	Control	Disease
Q9Y3A5	Ribosome maturation protein SBDS	SBDS	26.3547	0.346341	1.11328	1.11328	Disease	Control
O43865	S-adenosylhomocysteine hydrolase-like protein 1	AHCYL1	13.254	0.346752	2.43821	2.43821	Disease	Control
Q01082	Spectrin beta chain_ non-erythrocytic 1	SPTBN1	539.925	0.347061	1.18229	0.845817	Control	Disease
Q96CG8	Collagen triple helix repeat-containing protein 1	CTHRC1	14.2441	0.347196	1.34959	0.740964	Control	Disease
P09651	Heterogeneous nuclear ribonucleoprotein A1	HNRNPA1	29.1177	0.3477	1.2627	0.791955	Control	Disease
Q96AT9	Ribulose-phosphate 3-epimerase	RPE	14.4662	0.348545	1.70316	1.70316	Disease	Control
P61088	Ubiquitin-conjugating enzyme E2 N	UBE2N	44.607	0.349272	1.19841	1.19841	Disease	Control
P04083	Annexin A1	ANXA1	446.323	0.35051	1.20609	0.829123	Control	Disease
Q9H223	EH domain-containing protein 4	EHD4	96.2532	0.351147	1.09725	0.911367	Control	Disease
P62277	40S ribosomal protein S13	RPS13	7.4931	0.35341	1.29089	0.77466	Control	Disease
Q9Y3I0	tRNA-splicing ligase RtcB homolog	RTCB	30.4696	0.355218	1.20929	1.20929	Disease	Control
Q9ULD4	Bromodomain and PHD finger-containing protein 3	BRPF3	10.5715	0.357172	1.13656	1.13656	Disease	Control
Q03252	Lamin-B2	LMNB2	126.474	0.357518	1.34099	0.74572	Control	Disease
O00159	Unconventional myosin-Ic	MYO1C	156.678	0.358631	1.20696	0.82853	Control	Disease
P01780	Immunoglobulin heavy variable 3-7	IGHV3-7	59.8191	0.360016	1.31441	1.31441	Disease	Control
A6NMD2	Golgin subfamily A member 8J	GOLGA8J	5.5948	0.360267	1.60167	0.624347	Control	Disease
P52907	F-actin-capping protein subunit alpha-1	CAPZA1	86.3877	0.36254	1.19073	1.19073	Disease	Control
Q15084	Protein disulfide-isomerase A6	PDIA6	64.7596	0.365385	1.25409	0.79739	Control	Disease
Q9P0K7	Ankycorbin	RAI14	31.5027	0.365936	1.16372	0.859313	Control	Disease
Q14974	Importin subunit beta-1	KPNB1	56.6849	0.367169	1.21667	0.821912	Control	Disease
P00403	Cytochrome c oxidase subunit 2	MT-CO2	6.5181	0.369642	1.2916	0.774233	Control	Disease
Q969G5	Caveolae-associated protein 3	CAVIN3	68.3163	0.370673	1.3191	0.75809	Control	Disease
P01876	Immunoglobulin heavy constant alpha 1	IGHA1	186.098	0.370895	1.5816	1.5816	Disease	Control
Q9BTT0	Acidic leucine-rich nuclear phosphoprotein 32 family member E	ANP32E	7.2601	0.3714	1.29364	1.29364	Disease	Control
P50395	Rab GDP dissociation inhibitor beta	GDI2	182.555	0.371709	1.27793	1.27793	Disease	Control
O60814	Histone H2B type 1-K	HIST1H2BK	143.332	0.373447	1.26901	0.788015	Control	Disease
P06899	Histone H2B type 1-J	HIST1H2BJ	142.801	0.373447	1.26901	0.788015	Control	Disease
P35579	Myosin-9	MYH9	2172.59	0.373555	1.30285	1.30285	Disease	Control
Q14697	Neutral alpha-glucosidase AB	GANAB	72.6177	0.373882	1.26992	0.78745	Control	Disease
Q6UVK1	Chondroitin sulfate proteoglycan 4	CSPG4	142.822	0.374631	1.27196	0.786187	Control	Disease
P46940	Ras GTPase-activating-like protein IQGAP1	IQGAP1	369.815	0.374981	1.24269	0.804703	Control	Disease
P07737	Profilin-1	PFN1	168.959	0.375998	1.21156	0.825385	Control	Disease
Q8IUX7	Adipocyte enhancer-binding protein 1	AEBP1	293.006	0.377628	1.13204	0.883364	Control	Disease
P54578	Ubiquitin carboxyl-terminal hydrolase 14	USP14	11.0621	0.380893	28.6941	28.6941	Disease	Control
Q96RS0	Trimethylguanosine synthase	TGS1	14.942	0.381032	1.27744	1.27744	Disease	Control
P08758	Annexin A5	ANXA5	409.922	0.381615	1.26068	0.793222	Control	Disease
O43236	Septin-4	SEPT4.	6.327	0.381834	1.6323	1.6323	Disease	Control
P01861	Immunoglobulin heavy constant gamma 4	IGHG4	201.4	0.382344	1.65317	1.65317	Disease	Control
P62805	Histone H4	HIST1H4A	162.603	0.382372	1.183	0.845308	Control	Disease
P53367	Arfaptin-1	ARFIP1	31.5185	0.383574	1.30216	0.767955	Control	Disease
P62829	60S ribosomal protein L23	RPL23	25.9575	0.38401	1.24026	0.806284	Control	Disease
P35268	60S ribosomal protein L22	RPL22	33.9141	0.386225	1.20502	0.829861	Control	Disease
P52209	6-phosphogluconate dehydrogenase_ decarboxylating	PGD	20.2225	0.387225	1.73595	1.73595	Disease	Control
O75351	Vacuolar protein sorting-associated protein 4B	VPS4B	18.9767	0.391659	1.18462	0.844155	Control	Disease
P61106	Ras-related protein Rab-14	RAB14	47.2975	0.392019	1.10506	0.904925	Control	Disease
Q8TCU4	Alstrom syndrome protein 1	ALMS1	5.39	0.392038	2.24881	0.444679	Control	Disease
Q68CZ2	Tensin-3	TNS3	33.0448	0.393361	1.214	0.823727	Control	Disease
P34932	Heat shock 70 kDa protein 4	HSPA4	90.5153	0.393597	1.09994	1.09994	Disease	Control
Q8N3V7	Synaptopodin	SYNPO	42.4988	0.394541	1.22804	0.814303	Control	Disease
Q9UQM7	Calcium/calmodulin-dependent protein kinase type II subunit alpha	CAMK2A	35.8155	0.395566	1.24177	0.805303	Control	Disease
Q99729	Heterogeneous nuclear ribonucleoprotein A/B	HNRNPAB	21.5382	0.396009	1.3986	1.3986	Disease	Control
P31949	Protein S100-A11	S100A11	104.331	0.396761	1.14771	0.871302	Control	Disease
P09874	Poly [ADP-ribose] polymerase 1	PARP1	12.3808	0.397218	1.40256	1.40256	Disease	Control
A1KZ92	Peroxidasin-like protein	PXDNL	5.3354	0.398314	1.42848	0.700043	Control	Disease
P27635	60S ribosomal protein L10	RPL10	12.2391	0.399258	1.16142	0.861016	Control	Disease
O43150	Arf-GAP with SH3 domain_ ANK repeat and PH domain-containing protein 2	ASAP2	11.5286	0.402736	1.47106	1.47106	Disease	Control
O94760	N(G)_N(G)-dimethylarginine dimethylaminohydrolase 1	DDAH1	25.6653	0.40312	1.13338	0.882315	Control	Disease
P19012	Keratin_ type I cytoskeletal 15	KRT15	55.641	0.403346	1.20383	0.830684	Control	Disease
Q86YS6	Ras-related protein Rab-43	RAB43	14.9677	0.403831	1.20471	0.830073	Control	Disease
P08621	U1 small nuclear ribonucleoprotein 70 kDa	SNRNP70	5.3559	0.405085	3.07592	3.07592	Disease	Control
Q9UBX1	Cathepsin F	CTSF	32.1389	0.406681	1.13852	0.878331	Control	Disease
Q04446	1_4-alpha-glucan-branching enzyme	GBE1	44.4788	0.408109	1.89793	1.89793	Disease	Control
P48643	T-complex protein 1 subunit epsilon	CCT5	25.6611	0.413571	1.22047	0.819354	Control	Disease
P49588	Alanine--tRNA ligase_ cytoplasmic	AARS	28.3803	0.413964	1.72322	1.72322	Disease	Control
Q96G03	Phosphoglucomutase-2	PGM2	37.7065	0.415571	1.08752	0.919527	Control	Disease
Q9NRL2	Bromodomain adjacent to zinc finger domain protein 1A	BAZ1A	6.1048	0.416648	1.19052	0.839973	Control	Disease
Q9BV73	Centrosome-associated protein CEP250	CEP250	5.7043	0.417141	2.10175	2.10175	Disease	Control
P05787	Keratin_ type II cytoskeletal 8	KRT8	274.866	0.417509	1.35494	1.35494	Disease	Control
Q96L34	MAP/microtubule affinity-regulating kinase 4	MARK4	11.0277	0.417559	1.30051	0.768927	Control	Disease
Q16555	Dihydropyrimidinase-related protein 2	DPYSL2	244.933	0.418619	1.22426	1.22426	Disease	Control
O75828	Carbonyl reductase [NADPH] 3	CBR3	58.5222	0.419077	1.35959	1.35959	Disease	Control
P08603	Complement factor H	CFH	799.609	0.423152	1.25911	1.25911	Disease	Control
Q86Z20	Coiled-coil domain-containing protein 125	CCDC125	23.7114	0.424148	1.15625	0.864863	Control	Disease
Q14651	Plastin-1	PLS1	78.0496	0.424422	1.34827	1.34827	Disease	Control
P29536	Leiomodin-1	LMOD1	84.6273	0.425934	1.08154	0.924605	Control	Disease
P26885	Peptidyl-prolyl cis-trans isomerase FKBP2	FKBP2	12.5296	0.428247	1.20477	0.830032	Control	Disease
Q8IXQ9	Electron transfer flavoprotein beta subunit lysine methyltransferase	ETFBKMT	14.7022	0.429262	1.95964	1.95964	Disease	Control
Q59EK9	RUN domain-containing protein 3A	RUNDC3A	5.755	0.429846	1.36097	0.734772	Control	Disease
P08311	Cathepsin G	CTSG	44.4984	0.431994	1.16251	0.860206	Control	Disease
Q8IWC1	MAP7 domain-containing protein 3	MAP7D3	6.1197	0.432442	1.26694	0.789304	Control	Disease
P04075	Fructose-bisphosphate aldolase A	ALDOA	335.579	0.433488	1.47024	1.47024	Disease	Control
P62937	Peptidyl-prolyl cis-trans isomerase A	PPIA	299.592	0.433557	1.26747	1.26747	Disease	Control
Q9BUF5	Tubulin beta-6 chain	TUBB6	149.796	0.435285	1.22062	0.819253	Control	Disease
P35858	Insulin-like growth factor-binding protein complex acid labile subunit	IGFALS	11.7579	0.43641	1.53071	1.53071	Disease	Control
P09486	SPARC	SPARC	73.863	0.438975	1.09786	1.09786	Disease	Control
P08727	Keratin_ type I cytoskeletal 19	KRT19	159.476	0.439242	1.17309	0.852453	Control	Disease
A0A0A0MRZ8	Immunoglobulin kappa variable 3D-11	IGKV3D-11	32.1672	0.439384	1.23455	1.23455	Disease	Control
P15880	40S ribosomal protein S2	RPS2	11.989	0.44002	1.56957	1.56957	Disease	Control
P07910	Heterogeneous nuclear ribonucleoproteins C1/C2	HNRNPC	66.7129	0.442747	1.1268	0.887466	Control	Disease
Q9UBC2	Epidermal growth factor receptor substrate 15-like 1	EPS15L1	11.9749	0.442816	1.47943	1.47943	Disease	Control
P00734	Prothrombin	F2	202.672	0.443182	1.36245	1.36245	Disease	Control
O00299	Chloride intracellular channel protein 1	CLIC1	141.004	0.443249	1.7011	1.7011	Disease	Control
Q9HAW4	Claspin	CLSPN	10.27	0.444474	1.28775	0.776547	Control	Disease
Q9BSJ8	Extended synaptotagmin-1	ESYT1	45.2761	0.44527	1.13212	0.883299	Control	Disease
Q9NR96	Toll-like receptor 9	TLR9	7.074	0.446352	1.26393	1.26393	Disease	Control
Q04917	14-3-3 protein eta	YWHAH	178.928	0.446767	1.14692	1.14692	Disease	Control
Q13367	AP-3 complex subunit beta-2	AP3B2	11.1906	0.449187	1.21018	0.826321	Control	Disease
Q9UM22	Mammalian ependymin-related protein 1	EPDR1	7.3383	0.449217	1.17447	1.17447	Disease	Control
P31937	3-hydroxyisobutyrate dehydrogenase_ mitochondrial	HIBADH	31.2174	0.450213	1.30985	1.30985	Disease	Control
P39059	Collagen alpha-1(XV) chain	COL15A1	151.303	0.45104	1.22579	1.22579	Disease	Control
P29692	Elongation factor 1-delta	EEF1D	28.8668	0.453742	1.13596	0.880315	Control	Disease
P35900	Keratin_ type I cytoskeletal 20	KRT20	20.3695	0.454528	1.13052	0.88455	Control	Disease
P68104	Elongation factor 1-alpha 1	EEF1A1	206.718	0.4555	1.1382	0.87858	Control	Disease
Q6UB98	Ankyrin repeat domain-containing protein 12	ANKRD12	6.5846	0.455674	1.23635	0.808833	Control	Disease
P01011	Alpha-1-antichymotrypsin	SERPINA3	174.077	0.458277	1.72057	1.72057	Disease	Control
Q8NBJ7	Sulfatase-modifying factor 2	SUMF2	6.3296	0.458387	1.15027	0.869358	Control	Disease
Q96RT6	cTAGE family member 2	CTAGE1	5.9739	0.458841	46.9097	46.9097	Disease	Control
P35606	Coatomer subunit beta'	COPB2	30.6008	0.462467	1.23263	1.23263	Disease	Control
Q8IXL7	Methionine-R-sulfoxide reductase B3	MSRB3	5.828	0.462843	19.5945	19.5945	Disease	Control
P51685	C-C chemokine receptor type 8	CCR8	6.3029	0.464215	1.8468	1.8468	Disease	Control
P09936	Ubiquitin carboxyl-terminal hydrolase isozyme L1	UCHL1	106.508	0.464227	1.74581	1.74581	Disease	Control
P06733	Alpha-enolase	ENO1	522.302	0.464317	1.35667	1.35667	Disease	Control
Q9Y4L1	Hypoxia up-regulated protein 1	HYOU1	60.8302	0.465162	1.5312	1.5312	Disease	Control
P00441	Superoxide dismutase [Cu-Zn]	SOD1	78.6164	0.465266	1.32802	1.32802	Disease	Control
Q99832	T-complex protein 1 subunit eta	CCT7	44.2288	0.466772	1.22133	0.818778	Control	Disease
P08514	Integrin alpha-IIb	ITGA2B	123.163	0.467001	1.27098	0.786793	Control	Disease
P84085	ADP-ribosylation factor 5	ARF5	36.3826	0.469517	1.31708	1.31708	Disease	Control
Q9UGI8	Testin	TES	134.816	0.471196	1.21865	1.21865	Disease	Control
O60506	Heterogeneous nuclear ribonucleoprotein Q	SYNCRIP	89.149	0.47139	1.13241	1.13241	Disease	Control
P62851	40S ribosomal protein S25	RPS25	21.572	0.471491	1.23265	1.23265	Disease	Control
Q07021	Complement component 1 Q subcomponent-binding protein_ mitochondrial	C1QBP	27.3206	0.472216	1.17236	0.85298	Control	Disease
Q9H444	Charged multivesicular body protein 4b	CHMP4B	13.4544	0.472949	1.17012	0.854612	Control	Disease
Q5TZA2	Rootletin	CROCC	48.4767	0.474135	1.28641	1.28641	Disease	Control
Q15113	Procollagen C-endopeptidase enhancer 1	PCOLCE	76.433	0.475805	1.13605	0.880243	Control	Disease
P53708	Integrin alpha-8	ITGA8	263.005	0.476242	1.30611	1.30611	Disease	Control
Q8IYK2	Coiled-coil domain-containing protein 105	CCDC105	5.5151	0.478627	1.45085	1.45085	Disease	Control
Q8NB37	Glutamine amidotransferase-like class 1 domain-containing protein 1	GATD1	6.0259	0.478638	1.2228	0.817793	Control	Disease
P02766	Transthyretin	TTR	95.7851	0.479353	1.19638	0.835853	Control	Disease
Q7Z5L7	Podocan	PODN	6.3195	0.480298	1.2018	0.832087	Control	Disease
Q9NY33	Dipeptidyl peptidase 3	DPP3	22.2282	0.480301	1.06039	0.943053	Control	Disease
P01009	Alpha-1-antitrypsin	SERPINA1	527.018	0.481489	1.4328	1.4328	Disease	Control
P02647	Apolipoprotein A-I	APOA1	431.115	0.482234	1.54827	1.54827	Disease	Control
P22314	Ubiquitin-like modifier-activating enzyme 1	UBA1	242.003	0.482686	1.15609	0.864985	Control	Disease
P08697	Alpha-2-antiplasmin	SERPINF2	12.8984	0.483591	1.20863	0.827383	Control	Disease
P62879	Guanine nucleotide-binding protein G(I)/G(S)/G(T) subunit beta-2	GNB2	85.1739	0.484731	1.13612	0.880192	Control	Disease
O75051	Plexin-A2	PLXNA2	5.7736	0.485098	1.44232	1.44232	Disease	Control
Q9UKK9	ADP-sugar pyrophosphatase	NUDT5	12.3606	0.487582	1.7234	1.7234	Disease	Control
O15050	TPR and ankyrin repeat-containing protein 1	TRANK1	22.1929	0.487726	1.24151	1.24151	Disease	Control
P69892	Hemoglobin subunit gamma-2	HBG2	76.2532	0.488315	1.37531	1.37531	Disease	Control
P60903	Protein S100-A10	S100A10	60.3612	0.489077	1.06259	0.941101	Control	Disease
Q96I99	Succinate--CoA ligase [GDP-forming] subunit beta_ mitochondrial	SUCLG2	18.0478	0.49161	1.59248	1.59248	Disease	Control
Q9NQW7	Xaa-Pro aminopeptidase 1	XPNPEP1	19.2635	0.491967	1.84447	1.84447	Disease	Control
P19623	Spermidine synthase	SRM	7.0583	0.492182	1.61577	1.61577	Disease	Control
P30043	Flavin reductase (NADPH)	BLVRB	82.7949	0.492442	1.17601	0.850333	Control	Disease
Q04941	Proteolipid protein 2	PLP2	15.7748	0.492973	1.20992	0.826502	Control	Disease
P52788	Spermine synthase	SMS	18.4887	0.492992	1.17982	0.847586	Control	Disease
Q8N2S1	Latent-transforming growth factor beta-binding protein 4	LTBP4	360.282	0.49333	1.11705	0.895215	Control	Disease
P21589	5'-nucleotidase	NT5E	54.4246	0.493907	1.20691	1.20691	Disease	Control
P84098	60S ribosomal protein L19	RPL19	7.0989	0.495296	1.91466	1.91466	Disease	Control
P06681	Complement C2	C2	83.4823	0.495626	1.22749	1.22749	Disease	Control
P09471	Guanine nucleotide-binding protein G(o) subunit alpha	GNAO1	51.2608	0.495976	1.14314	1.14314	Disease	Control
P07093	Glia-derived nexin	SERPINE2	31.5384	0.497158	1.19887	0.834121	Control	Disease
A0A0B4J2D9	Immunoglobulin kappa variable 1D-13	IGKV1D-13	24.0363	0.50004	1.77043	1.77043	Disease	Control
P51572	B-cell receptor-associated protein 31	BCAP31	16.2337	0.500315	1.48515	1.48515	Disease	Control
Q8NC51	Plasminogen activator inhibitor 1 RNA-binding protein	SERBP1	6.0478	0.502522	1.24921	0.800505	Control	Disease
P09429	High mobility group protein B1	HMGB1	61.0246	0.503252	1.12886	1.12886	Disease	Control
P17858	ATP-dependent 6-phosphofructokinase_ liver type	PFKL	18.4135	0.50541	2.04123	2.04123	Disease	Control
Q13526	Peptidyl-prolyl cis-trans isomerase NIMA-interacting 1	PIN1	23.9048	0.505945	1.16792	0.856227	Control	Disease
P07996	Thrombospondin-1	THBS1	310.601	0.506891	1.16874	1.16874	Disease	Control
P24752	Acetyl-CoA acetyltransferase_ mitochondrial	ACAT1	69.2624	0.5076	1.34795	1.34795	Disease	Control
P51608	Methyl-CpG-binding protein 2	MECP2	12.2034	0.509094	1.22879	0.81381	Control	Disease
Q8N5C1	Protein FAM26E	FAM26E	6.6074	0.509357	1.18397	0.844618	Control	Disease
Q14203	Dynactin subunit 1	DCTN1	90.3314	0.51059	1.16976	0.854878	Control	Disease
P68402	Platelet-activating factor acetylhydrolase IB subunit beta	PAFAH1B2	7.0486	0.51069	1.14065	1.14065	Disease	Control
Q8NEY1	Neuron navigator 1	NAV1	5.1818	0.5115	1.39776	1.39776	Disease	Control
P39019	40S ribosomal protein S19	RPS19	19.9231	0.512578	1.26217	1.26217	Disease	Control
O43719	HIV Tat-specific factor 1	HTATSF1	12.7214	0.512627	1.12657	0.887648	Control	Disease
P13010	X-ray repair cross-complementing protein 5	XRCC5	34.0286	0.512677	1.162	0.860587	Control	Disease
P21281	V-type proton ATPase subunit B_ brain isoform	ATP6V1B2	11.6504	0.513878	1.15239	0.86776	Control	Disease
P78559	Microtubule-associated protein 1A	MAP1A	56.1924	0.514778	1.10468	0.905243	Control	Disease
O75436	Vacuolar protein sorting-associated protein 26A	VPS26A	6.1858	0.516277	1.18809	0.841687	Control	Disease
P19827	Inter-alpha-trypsin inhibitor heavy chain H1	ITIH1	154.26	0.519627	1.73653	1.73653	Disease	Control
Q9H0U4	Ras-related protein Rab-1B	RAB1B	76.6971	0.52046	1.14021	0.87703	Control	Disease
P13716	Delta-aminolevulinic acid dehydratase	ALAD	39.2107	0.521401	1.15859	0.863121	Control	Disease
Q9UHN6	Cell surface hyaluronidase	TMEM2	5.6135	0.522002	1.22331	1.22331	Disease	Control
Q16401	26S proteasome non-ATPase regulatory subunit 5	PSMD5	18.741	0.522317	1.46405	1.46405	Disease	Control
P26447	Protein S100-A4	S100A4	80.9921	0.523398	1.11966	1.11966	Disease	Control
P60953	Cell division control protein 42 homolog	CDC42	77.0277	0.524027	1.13991	0.877264	Control	Disease
P04632	Calpain small subunit 1	CAPNS1	78.7588	0.524881	1.12226	0.89106	Control	Disease
P07205	Phosphoglycerate kinase 2	PGK2	124.841	0.526386	1.34449	1.34449	Disease	Control
Q8TBY8	Polyamine-modulated factor 1-binding protein 1	PMFBP1	43.6307	0.527045	1.19714	0.835323	Control	Disease
P29972	Aquaporin-1	AQP1	16.5592	0.52723	1.13632	0.880035	Control	Disease
Q9P2S6	Ankyrin repeat and MYND domain-containing protein 1	ANKMY1	5.4887	0.527662	1.31314	1.31314	Disease	Control
Q9H7Z6	Histone acetyltransferase KAT8	KAT8	14.3934	0.527952	1.34844	1.34844	Disease	Control
Q6DT37	Serine/threonine-protein kinase MRCK gamma	CDC42BPG	5.5775	0.528738	1.70739	1.70739	Disease	Control
P63167	Dynein light chain 1_ cytoplasmic	DYNLL1	24.0985	0.528763	1.3183	1.3183	Disease	Control
Q9UMS6	Synaptopodin-2	SYNPO2	34.1736	0.529343	1.20126	1.20126	Disease	Control
P62861	40S ribosomal protein S30	FAU	7.7218	0.531431	1.31843	1.31843	Disease	Control
P63104	14-3-3 protein zeta/delta	YWHAZ	273.49	0.532004	1.11341	0.898146	Control	Disease
Q9UHD9	Ubiquilin-2	UBQLN2	11.7677	0.533936	1.09533	0.912964	Control	Disease
O75821	Eukaryotic translation initiation factor 3 subunit G	EIF3G	6.0159	0.533979	1.19161	0.839202	Control	Disease
P59190	Ras-related protein Rab-15	RAB15	26.522	0.534001	1.02042	0.979993	Control	Disease
Q03113	Guanine nucleotide-binding protein subunit alpha-12	GNA12	23.5393	0.534395	1.11374	1.11374	Disease	Control
Q52LW3	Rho GTPase-activating protein 29	ARHGAP29	16.7214	0.534643	1.16749	0.85654	Control	Disease
P26038	Moesin	MSN	460.565	0.535466	1.11351	0.898061	Control	Disease
P03950	Angiogenin	ANG	90.8727	0.535793	1.0523	1.0523	Disease	Control
P30153	Serine/threonine-protein phosphatase 2A 65 kDa regulatory subunit A alpha isoform	PPP2R1A	98.334	0.53675	1.1234	0.890157	Control	Disease
P49321	Nuclear autoantigenic sperm protein	NASP	12.7776	0.537147	1.64516	1.64516	Disease	Control
O00238	Bone morphogenetic protein receptor type-1B	BMPR1B	7.1937	0.537149	1.34685	1.34685	Disease	Control
P19338	Nucleolin	NCL	123.835	0.538791	1.0766	0.928847	Control	Disease
O60749	Sorting nexin-2	SNX2	52.0789	0.540938	1.10639	1.10639	Disease	Control
P02753	Retinol-binding protein 4	RBP4	37.5671	0.541467	1.19141	1.19141	Disease	Control
P01024	Complement C3	C3	1116.39	0.541781	1.12346	0.890106	Control	Disease
Q8IWI9	MAX gene-associated protein	MGA	23.5916	0.541981	1.13106	1.13106	Disease	Control
P43487	Ran-specific GTPase-activating protein	RANBP1	7.5732	0.543368	1.14266	0.875149	Control	Disease
P30837	Aldehyde dehydrogenase X_ mitochondrial	ALDH1B1	154.943	0.543413	1.11085	0.900208	Control	Disease
Q0VF96	Cingulin-like protein 1	CGNL1	19.2383	0.543559	1.15948	0.862452	Control	Disease
O15061	Synemin	SYNM	70.74	0.544083	1.26484	1.26484	Disease	Control
Q53T59	HCLS1-binding protein 3	HS1BP3	7.1048	0.546006	2.12349	2.12349	Disease	Control
P62995	Transformer-2 protein homolog beta	TRA2B	12.0116	0.546679	1.13513	0.880953	Control	Disease
Q14011	Cold-inducible RNA-binding protein	CIRBP	7.9576	0.547237	1.08806	0.919063	Control	Disease
Q13409	Cytoplasmic dynein 1 intermediate chain 2	DYNC1I2	11.5434	0.547693	1.10988	1.10988	Disease	Control
O14818	Proteasome subunit alpha type-7	PSMA7	57.1361	0.548977	1.1692	1.1692	Disease	Control
P14555	Phospholipase A2_ membrane associated	PLA2G2A	56.429	0.549023	1.16675	0.857083	Control	Disease
P36269	Gamma-glutamyltransferase 5	GGT5	24.5112	0.550195	1.14053	0.876785	Control	Disease
Q01546	Keratin_ type II cytoskeletal 2 oral	KRT76	72.5772	0.550983	1.26293	1.26293	Disease	Control
P13797	Plastin-3	PLS3	490.993	0.551207	1.33527	1.33527	Disease	Control
P13929	Beta-enolase	ENO3	75.1061	0.55254	1.21433	1.21433	Disease	Control
P07900	Heat shock protein HSP 90-alpha	HSP90AA1	332.016	0.560435	1.09262	0.91523	Control	Disease
Q9BS26	Endoplasmic reticulum resident protein 44	ERP44	25.9975	0.561469	1.08244	0.923837	Control	Disease
P02461	Collagen alpha-1(III) chain	COL3A1	97.5106	0.562502	1.10905	0.901673	Control	Disease
Q15691	Microtubule-associated protein RP/EB family member 1	MAPRE1	41.6412	0.563277	1.11554	0.896429	Control	Disease
P54760	Ephrin type-B receptor 4	EPHB4	6.6191	0.565322	1.08699	0.919969	Control	Disease
Q9NR12	PDZ and LIM domain protein 7	PDLIM7	178.702	0.566098	1.10506	0.904931	Control	Disease
P28289	Tropomodulin-1	TMOD1	43.5238	0.567304	1.12175	0.891466	Control	Disease
P05452	Tetranectin	CLEC3B	105.063	0.568282	1.3019	1.3019	Disease	Control
Q14624	Inter-alpha-trypsin inhibitor heavy chain H4	ITIH4	89.8913	0.568579	1.25872	1.25872	Disease	Control
P15559	NAD(P)H dehydrogenase [quinone] 1	NQO1	16.4245	0.568872	1.15409	0.866483	Control	Disease
P50995	Annexin A11	ANXA11	95.1171	0.569614	1.08104	0.925032	Control	Disease
P41208	Centrin-2	CETN2	5.6961	0.571662	1.38207	1.38207	Disease	Control
A6NK75	Zinc finger protein 98	ZNF98	13.464	0.574256	1.12029	0.892629	Control	Disease
Q96CX2	BTB/POZ domain-containing protein KCTD12	KCTD12	51.7258	0.57428	1.10663	0.903646	Control	Disease
P50454	Serpin H1	SERPINH1	109.418	0.574936	1.10933	0.901442	Control	Disease
Q9H9A5	CCR4-NOT transcription complex subunit 10	CNOT10	20.2998	0.576444	1.08296	0.923395	Control	Disease
P55145	Mesencephalic astrocyte-derived neurotrophic factor	MANF	32.5201	0.576576	1.12271	1.12271	Disease	Control
P04264	Keratin_ type II cytoskeletal 1	KRT1	232.485	0.577618	1.05272	0.949923	Control	Disease
Q6P1K2	Polyamine-modulated factor 1	PMF1	6.5968	0.577914	1.22174	1.22174	Disease	Control
P0C0S5	Histone H2A.Z	H2AFZ	49.673	0.578057	1.15165	1.15165	Disease	Control
O43681	ATPase ASNA1	ASNA1	6.0377	0.578083	1.14666	0.872094	Control	Disease
P84095	Rho-related GTP-binding protein RhoG	RHOG	27.097	0.57973	1.37474	1.37474	Disease	Control
P60866	40S ribosomal protein S20	RPS20	14.3958	0.58208	1.07934	0.926495	Control	Disease
P09110	3-ketoacyl-CoA thiolase_ peroxisomal	ACAA1	12.4729	0.583053	1.45367	1.45367	Disease	Control
Q08257	Quinone oxidoreductase	CRYZ	66.5998	0.583912	1.04831	0.953919	Control	Disease
P50990	T-complex protein 1 subunit theta	CCT8	55.2535	0.584021	1.04968	0.952669	Control	Disease
P04179	Superoxide dismutase [Mn]_ mitochondrial	SOD2	87.3773	0.584597	1.09293	0.914971	Control	Disease
Q8WWA0	Intelectin-1	ITLN1	36.4705	0.584731	1.08811	0.919023	Control	Disease
Q07960	Rho GTPase-activating protein 1	ARHGAP1	95.2716	0.58507	1.08748	0.919553	Control	Disease
P10916	Myosin regulatory light chain 2_ ventricular/cardiac muscle isoform	MYL2	24.1119	0.585463	1.11529	0.89663	Control	Disease
Q8NCW5	NAD(P)H-hydrate epimerase	NAXE	56.469	0.585677	1.45672	1.45672	Disease	Control
O75131	Copine-3	CPNE3	65.9344	0.586377	1.10188	0.90754	Control	Disease
Q8NFP7	Diphosphoinositol polyphosphate phosphohydrolase 3-alpha	NUDT10	5.7489	0.588268	1.11368	0.89792	Control	Disease
P26022	Pentraxin-related protein PTX3	PTX3	13.9896	0.589336	1.06963	0.934901	Control	Disease
A4D2P6	Delphilin	GRID2IP	10.7902	0.589498	1.12482	0.889031	Control	Disease
P10645	Chromogranin-A	CHGA	6.7212	0.58975	1.08768	0.919386	Control	Disease
Q14515	SPARC-like protein 1	SPARCL1	84.194	0.590628	1.10049	0.908688	Control	Disease
P62820	Ras-related protein Rab-1A	RAB1A	76.4643	0.590769	1.09817	0.91061	Control	Disease
Q15843	NEDD8	NEDD8	15.4536	0.591215	1.16645	1.16645	Disease	Control
P08253	72 kDa type IV collagenase	MMP2	37.4773	0.592697	1.09968	0.909358	Control	Disease
Q96DY7	Mdm2-binding protein	MTBP	10.138	0.593323	1.1437	0.874356	Control	Disease
P01857	Immunoglobulin heavy constant gamma 1	IGHG1	264.981	0.595056	1.1156	1.1156	Disease	Control
P78371	T-complex protein 1 subunit beta	CCT2	104.456	0.596611	1.10575	0.904364	Control	Disease
P02656	Apolipoprotein C-III	APOC3	8.7673	0.596835	1.12224	0.891075	Control	Disease
P25789	Proteasome subunit alpha type-4	PSMA4	29.3049	0.597039	1.11217	1.11217	Disease	Control
Q8N142	Adenylosuccinate synthetase isozyme 1	ADSSL1	36.754	0.598477	1.10451	1.10451	Disease	Control
Q9ULC3	Ras-related protein Rab-23	RAB23	20.3381	0.598626	1.07894	1.07894	Disease	Control
Q13492	Phosphatidylinositol-binding clathrin assembly protein	PICALM	14.731	0.600003	1.07839	0.927306	Control	Disease
P61586	Transforming protein RhoA	RHOA	64.4717	0.600744	1.1153	1.1153	Disease	Control
P52758	2-iminobutanoate/2-iminopropanoate deaminase	RIDA	5.7728	0.601372	1.1372	1.1372	Disease	Control
P14649	Myosin light chain 6B	MYL6B	63.852	0.601495	1.08538	0.921335	Control	Disease
Q9C0I3	Serine-rich coiled-coil domain-containing protein 1	CCSER1	5.0425	0.602419	1.3266	1.3266	Disease	Control
Q7Z794	Keratin_ type II cytoskeletal 1b	KRT77	35.6139	0.602825	1.22494	1.22494	Disease	Control
Q13011	Delta(3_5)-Delta(2_4)-dienoyl-CoA isomerase_ mitochondrial	ECH1	12.3058	0.603128	1.1107	0.900334	Control	Disease
Q9NVJ2	ADP-ribosylation factor-like protein 8B	ARL8B	30.4839	0.60324	1.17814	0.848797	Control	Disease
Q9UBR2	Cathepsin Z	CTSZ	78.1583	0.603527	1.10353	1.10353	Disease	Control
P0C0L4	Complement C4-A	C4A	588.299	0.604844	1.2375	1.2375	Disease	Control
P0C0L5	Complement C4-B	C4B	580.891	0.604844	1.2375	1.2375	Disease	Control
Q92526	T-complex protein 1 subunit zeta-2	CCT6B	6.8215	0.605338	1.08384	0.922645	Control	Disease
P80188	Neutrophil gelatinase-associated lipocalin	LCN2	15.5864	0.60573	1.27372	1.27372	Disease	Control
P28070	Proteasome subunit beta type-4	PSMB4	18.3003	0.606457	1.07703	1.07703	Disease	Control
P68871	Hemoglobin subunit beta	HBB	266.766	0.606724	1.36673	1.36673	Disease	Control
Q9NUV9	GTPase IMAP family member 4	GIMAP4	11.9727	0.606909	37.3575	37.3575	Disease	Control
Q92953	Potassium voltage-gated channel subfamily B member 2	KCNB2	5.342	0.609172	1.10417	0.90566	Control	Disease
P36888	Receptor-type tyrosine-protein kinase FLT3	FLT3	13.09	0.610298	1.10743	0.902988	Control	Disease
P29401	Transketolase	TKT	197.268	0.610398	1.27411	1.27411	Disease	Control
P02746	Complement C1q subcomponent subunit B	C1QB	136.739	0.611239	1.10379	0.905968	Control	Disease
P08123	Collagen alpha-2(I) chain	COL1A2	182.897	0.611912	1.08592	0.920879	Control	Disease
Q15019	Septin-2	SEPT2.	144.601	0.612634	1.19034	1.19034	Disease	Control
Q9HC10	Otoferlin	OTOF	11.0535	0.613359	1.15592	0.865112	Control	Disease
P47985	Cytochrome b-c1 complex subunit Rieske_ mitochondrial	UQCRFS1	6.2585	0.615011	1.69782	0.588989	Control	Disease
Q14566	DNA replication licensing factor MCM6	MCM6	5.4183	0.615991	1.08878	0.918462	Control	Disease
P01700	Immunoglobulin lambda variable 1-47	IGLV1-47	34.7114	0.618298	1.09257	0.91527	Control	Disease
P07585	Decorin	DCN	243.958	0.620408	1.10229	0.907203	Control	Disease
Q9NZ56	Formin-2	FMN2	6.4605	0.62071	1.11397	0.897687	Control	Disease
P00738	Haptoglobin	HP	304.284	0.621844	1.51914	1.51914	Disease	Control
P24821	Tenascin	TNC	503.406	0.62335	1.17851	1.17851	Disease	Control
Q06830	Peroxiredoxin-1	PRDX1	286.906	0.624395	1.11816	1.11816	Disease	Control
P37802	Transgelin-2	TAGLN2	336.548	0.624504	1.0689	0.935538	Control	Disease
Q16543	Hsp90 co-chaperone Cdc37	CDC37	31.0848	0.624879	1.35048	1.35048	Disease	Control
P04626	Receptor tyrosine-protein kinase erbB-2	ERBB2	6.2065	0.625049	1.20825	0.827643	Control	Disease
Q92823	Neuronal cell adhesion molecule	NRCAM	16.6288	0.627234	1.88488	1.88488	Disease	Control
Q9UNZ2	NSFL1 cofactor p47	NSFL1C	30.5988	0.628088	1.07913	0.926674	Control	Disease
P51149	Ras-related protein Rab-7a	RAB7A	75.8297	0.628384	1.08638	0.920489	Control	Disease
P38919	Eukaryotic initiation factor 4A-III	EIF4A3	13.4591	0.629145	1.07958	0.926284	Control	Disease
P11021	78 kDa glucose-regulated protein	HSPA5	323.01	0.630098	1.05612	0.946862	Control	Disease
Q14766	Latent-transforming growth factor beta-binding protein 1	LTBP1	416.774	0.631135	1.08394	0.922562	Control	Disease
Q96S86	Hyaluronan and proteoglycan link protein 3	HAPLN3	74.2977	0.632099	1.07413	0.930983	Control	Disease
P52895	Aldo-keto reductase family 1 member C2	AKR1C2	68.462	0.635078	1.04036	0.961209	Control	Disease
Q9UNF0	Protein kinase C and casein kinase substrate in neurons protein 2	PACSIN2	17.8314	0.635617	1.14603	1.14603	Disease	Control
P62993	Growth factor receptor-bound protein 2	GRB2	6.2565	0.636231	1.16889	1.16889	Disease	Control
P49368	T-complex protein 1 subunit gamma	CCT3	47.6285	0.637651	1.07842	0.927283	Control	Disease
P06703	Protein S100-A6	S100A6	50.1484	0.639649	1.23803	1.23803	Disease	Control
Q92930	Ras-related protein Rab-8B	RAB8B	48.7154	0.642379	1.60809	1.60809	Disease	Control
Q9Y2B0	Protein canopy homolog 2	CNPY2	11.8348	0.643189	1.04482	0.9571	Control	Disease
Q96FW1	Ubiquitin thioesterase OTUB1	OTUB1	18.7253	0.644009	1.08622	0.920621	Control	Disease
O00391	Sulfhydryl oxidase 1	QSOX1	44.787	0.646501	1.06565	0.938393	Control	Disease
P55058	Phospholipid transfer protein	PLTP	59.2613	0.646657	1.06288	1.06288	Disease	Control
Q53GQ0	Very-long-chain 3-oxoacyl-CoA reductase	HSD17B12	21.8933	0.647232	1.07635	0.929064	Control	Disease
Q92499	ATP-dependent RNA helicase DDX1	DDX1	13.2841	0.650901	1.04393	0.957918	Control	Disease
O43294	Transforming growth factor beta-1-induced transcript 1 protein	TGFB1I1	173.357	0.651465	1.08862	1.08862	Disease	Control
P48745	Protein NOV homolog	NOV	97.0841	0.651537	1.07134	0.93341	Control	Disease
Q66GS9	Centrosomal protein of 135 kDa	CEP135	5.0021	0.651645	1.09495	0.913284	Control	Disease
Q13506	NGFI-A-binding protein 1	NAB1	5.4865	0.652065	1.08395	0.922554	Control	Disease
P00492	Hypoxanthine-guanine phosphoribosyltransferase	HPRT1	11.5047	0.653543	1.18038	1.18038	Disease	Control
P17174	Aspartate aminotransferase_ cytoplasmic	GOT1	45.9542	0.655389	1.25605	1.25605	Disease	Control
P61981	14-3-3 protein gamma	YWHAG	152.392	0.657349	1.20489	1.20489	Disease	Control
Q8N1H7	Protein SIX6OS1	SIX6OS1	7.5337	0.657967	1.0485	0.953747	Control	Disease
P30044	Peroxiredoxin-5_ mitochondrial	PRDX5	92.4774	0.659967	1.07512	0.930128	Control	Disease
Q13557	Calcium/calmodulin-dependent protein kinase type II subunit delta	CAMK2D	43.1712	0.66003	1.06616	0.937947	Control	Disease
Q13976	cGMP-dependent protein kinase 1	PRKG1	88.1841	0.661951	1.05832	0.944898	Control	Disease
Q02952	A-kinase anchor protein 12	AKAP12	96.8538	0.666089	1.11845	1.11845	Disease	Control
Q9NY65	Tubulin alpha-8 chain	TUBA8	176.896	0.667858	1.35986	1.35986	Disease	Control
Q5BJE1	Coiled-coil domain-containing protein 178	CCDC178	6.278	0.667902	1.04715	0.954969	Control	Disease
P11413	Glucose-6-phosphate 1-dehydrogenase	G6PD	44.0272	0.667966	1.12698	1.12698	Disease	Control
Q5JT25	Ras-related protein Rab-41	RAB41	5.5727	0.668439	1.04957	0.952773	Control	Disease
O95834	Echinoderm microtubule-associated protein-like 2	EML2	37.9954	0.669224	1.18006	1.18006	Disease	Control
Q9UI15	Transgelin-3	TAGLN3	61.1284	0.669947	1.12244	0.890914	Control	Disease
P37108	Signal recognition particle 14 kDa protein	SRP14	15.2592	0.67045	1.06626	0.937859	Control	Disease
P05023	Sodium/potassium-transporting ATPase subunit alpha-1	ATP1A1	77.9335	0.672067	1.05171	0.950828	Control	Disease
P23526	Adenosylhomocysteinase	AHCY	36.5775	0.672216	1.04603	0.955992	Control	Disease
Q96HC4	PDZ and LIM domain protein 5	PDLIM5	116.3	0.674317	1.04178	0.959896	Control	Disease
A8MU46	Smoothelin-like protein 1	SMTNL1	13.1906	0.675094	1.34448	1.34448	Disease	Control
Q92599	Septin-8	SEPT8.	50.2157	0.675909	1.06842	0.935963	Control	Disease
Q9UGT4	Sushi domain-containing protein 2	SUSD2	24.9977	0.676512	1.06123	0.942305	Control	Disease
Q7Z3E2	Coiled-coil domain-containing protein 186	CCDC186	39.7249	0.676816	1.139	0.877962	Control	Disease
P35998	26S proteasome regulatory subunit 7	PSMC2	25.4039	0.677536	1.43771	1.43771	Disease	Control
P28482	Mitogen-activated protein kinase 1	MAPK1	28.1224	0.67915	1.02815	0.972622	Control	Disease
Q9C000	NACHT_ LRR and PYD domains-containing protein 1	NLRP1	10.6897	0.68105	1.06342	0.940365	Control	Disease
Q96HJ3	Coiled-coil domain-containing protein 34	CCDC34	6.986	0.681399	1.38639	1.38639	Disease	Control
P42330	Aldo-keto reductase family 1 member C3	AKR1C3	101.55	0.682009	1.67695	1.67695	Disease	Control
Q86Y22	Collagen alpha-1(XXIII) chain	COL23A1	18.6891	0.683368	1.05541	0.947501	Control	Disease
P07384	Calpain-1 catalytic subunit	CAPN1	39.999	0.68461	1.05086	0.951602	Control	Disease
P49591	Serine--tRNA ligase_ cytoplasmic	SARS	39.4575	0.684969	1.19702	1.19702	Disease	Control
O14579	Coatomer subunit epsilon	COPE	28.7082	0.68595	1.04772	0.954452	Control	Disease
P42167	Lamina-associated polypeptide 2_ isoforms beta/gamma	TMPO	12.9446	0.687263	1.11305	0.898429	Control	Disease
P36578	60S ribosomal protein L4	RPL4	31.3634	0.688068	1.09892	1.09892	Disease	Control
P51884	Lumican	LUM	293.141	0.688605	1.06454	0.939375	Control	Disease
Q8IYH5	ZZ-type zinc finger-containing protein 3	ZZZ3	10.0834	0.688725	1.13211	1.13211	Disease	Control
P61204	ADP-ribosylation factor 3	ARF3	76.6917	0.688777	1.18894	1.18894	Disease	Control
P01593	Immunoglobulin kappa variable 1D-33	IGKV1D-33	8.0895	0.692267	1.33406	1.33406	Disease	Control
Q9NSB2	Keratin_ type II cuticular Hb4	KRT84	69.1749	0.693049	1.04363	0.958193	Control	Disease
P38159	RNA-binding motif protein_ X chromosome	RBMX	25.338	0.69343	1.05286	0.949792	Control	Disease
P11142	Heat shock cognate 71 kDa protein	HSPA8	449.094	0.693494	1.05189	0.950672	Control	Disease
P62913	60S ribosomal protein L11	RPL11	19.464	0.694666	1.04339	0.95841	Control	Disease
Q53GG5	PDZ and LIM domain protein 3	PDLIM3	128.931	0.695839	1.05466	0.948172	Control	Disease
Q14BN4	Sarcolemmal membrane-associated protein	SLMAP	75.1897	0.696504	1.12528	1.12528	Disease	Control
O76074	cGMP-specific 3'_5'-cyclic phosphodiesterase	PDE5A	6.1147	0.697272	1.0494	0.952929	Control	Disease
P08571	Monocyte differentiation antigen CD14	CD14	47.2958	0.698073	1.20731	1.20731	Disease	Control
Q15847	Adipogenesis regulatory factor	ADIRF	26.7702	0.698834	1.01787	1.01787	Disease	Control
Q12792	Twinfilin-1	TWF1	12.8662	0.699332	1.30395	1.30395	Disease	Control
O95425	Supervillin	SVIL	56.42	0.69939	1.05551	0.947413	Control	Disease
P63241	Eukaryotic translation initiation factor 5A-1	EIF5A	48.2484	0.700847	1.17787	1.17787	Disease	Control
P07741	Adenine phosphoribosyltransferase	APRT	5.8687	0.701139	1.1605	1.1605	Disease	Control
P32119	Peroxiredoxin-2	PRDX2	183.496	0.701331	1.06455	0.939366	Control	Disease
P31939	Bifunctional purine biosynthesis protein PURH	ATIC	76.2037	0.703049	1.52737	1.52737	Disease	Control
Q12906	Interleukin enhancer-binding factor 3	ILF3	17.9665	0.704926	1.28097	1.28097	Disease	Control
P04843	Dolichyl-diphosphooligosaccharide--protein glycosyltransferase subunit 1	RPN1	42.9761	0.705279	1.04976	0.952596	Control	Disease
P05091	Aldehyde dehydrogenase_ mitochondrial	ALDH2	144.84	0.70592	1.05726	0.945837	Control	Disease
P02652	Apolipoprotein A-II	APOA2	84.3033	0.706345	1.09102	0.916572	Control	Disease
P30414	NK-tumor recognition protein	NKTR	6.9697	0.706424	1.39275	1.39275	Disease	Control
O15144	Actin-related protein 2/3 complex subunit 2	ARPC2	49.3101	0.707624	1.04671	1.04671	Disease	Control
Q99829	Copine-1	CPNE1	23.0065	0.707711	1.39945	1.39945	Disease	Control
Q9Y696	Chloride intracellular channel protein 4	CLIC4	165.796	0.707934	1.35369	1.35369	Disease	Control
P01892	HLA class I histocompatibility antigen_ A-2 alpha chain	HLA-A	43.3599	0.709768	2.92897	2.92897	Disease	Control
P27797	Calreticulin	CALR	224.473	0.711586	1.45849	1.45849	Disease	Control
Q15772	Striated muscle preferentially expressed protein kinase	SPEG	23.0519	0.712035	1.00207	0.997935	Control	Disease
P24592	Insulin-like growth factor-binding protein 6	IGFBP6	11.0509	0.713343	1.04326	0.958537	Control	Disease
Q8N4C6	Ninein	NIN	10.9929	0.713367	1.05808	0.945111	Control	Disease
P62847	40S ribosomal protein S24	RPS24	8.0216	0.713878	1.04257	0.959167	Control	Disease
O15511	Actin-related protein 2/3 complex subunit 5	ARPC5	68.5279	0.714537	1.04559	0.956395	Control	Disease
Q15063	Periostin	POSTN	549.165	0.715069	1.04059	0.960996	Control	Disease
Q96IY4	Carboxypeptidase B2	CPB2	24.1552	0.716356	1.0395	0.961997	Control	Disease
Q9BXX2	Ankyrin repeat domain-containing protein 30B	ANKRD30B	7.042	0.716536	1.03993	0.961602	Control	Disease
O14907	Tax1-binding protein 3	TAX1BP3	7.5101	0.716649	1.02932	0.971511	Control	Disease
Q9NYQ8	Protocadherin Fat 2	FAT2	10.4152	0.716832	1.04825	0.953967	Control	Disease
P06396	Gelsolin	GSN	551.331	0.716894	1.03592	0.965328	Control	Disease
P26641	Elongation factor 1-gamma	EEF1G	27.3391	0.717255	1.08302	1.08302	Disease	Control
Q9UKD2	mRNA turnover protein 4 homolog	MRTO4	13.6092	0.718603	1.00711	1.00711	Disease	Control
Q7Z406	Myosin-14	MYH14	344.301	0.718964	1.07948	1.07948	Disease	Control
Q15435	Protein phosphatase 1 regulatory subunit 7	PPP1R7	50.4474	0.720201	1.08825	1.08825	Disease	Control
Q68CJ9	Cyclic AMP-responsive element-binding protein 3-like protein 3	CREB3L3	6.5831	0.721005	1.07753	0.928047	Control	Disease
P35080	Profilin-2	PFN2	39.6388	0.722352	1.04089	0.960714	Control	Disease
Q14568	Heat shock protein HSP 90-alpha A2	HSP90AA2P	79.1294	0.722885	1.04838	0.953854	Control	Disease
P06702	Protein S100-A9	S100A9	70.1394	0.72351	1.05944	1.05944	Disease	Control
Q9Y678	Coatomer subunit gamma-1	COPG1	44.9178	0.72422	1.10588	1.10588	Disease	Control
P05090	Apolipoprotein D	APOD	57.7821	0.725282	1.04595	0.956073	Control	Disease
P22105	Tenascin-X	TNXB	728.606	0.726425	1.04268	0.959063	Control	Disease
O75531	Barrier-to-autointegration factor	BANF1	75.0064	0.731468	1.04052	0.961058	Control	Disease
P28906	Hematopoietic progenitor cell antigen CD34	CD34	14.0814	0.732886	1.31269	1.31269	Disease	Control
P02042	Hemoglobin subunit delta	HBD	201.737	0.733962	1.34319	1.34319	Disease	Control
Q5XKE5	Keratin_ type II cytoskeletal 79	KRT79	69.132	0.735307	1.18583	1.18583	Disease	Control
A6NNT2	Uncharacterized protein C16orf96	C16orf96	12.448	0.735553	1.0995	1.0995	Disease	Control
P50991	T-complex protein 1 subunit delta	CCT4	81.4462	0.735899	1.03571	0.965522	Control	Disease
P09038	Fibroblast growth factor 2	FGF2	7.0851	0.736694	1.3236	0.755517	Control	Disease
Q99445	Glycosyl-phosphatidylinositol-anchored molecule-like protein	GML	7.0832	0.737666	1.22489	1.22489	Disease	Control
Q9Y394	Dehydrogenase/reductase SDR family member 7	DHRS7	18.9986	0.74069	1.04122	0.96041	Control	Disease
Q99536	Synaptic vesicle membrane protein VAT-1 homolog	VAT1	80.1952	0.744684	1.23991	1.23991	Disease	Control
Q6NWY9	Pre-mRNA-processing factor 40 homolog B	PRPF40B	5.2195	0.748664	2.92433	2.92433	Disease	Control
P12882	Myosin-1	MYH1	68.3256	0.748711	2.30869	2.30869	Disease	Control
P54289	Voltage-dependent calcium channel subunit alpha-2/delta-1	CACNA2D1	92.5957	0.749879	1.03323	0.967842	Control	Disease
P31146	Coronin-1A	CORO1A	13.9543	0.750923	1.48773	1.48773	Disease	Control
P78562	Phosphate-regulating neutral endopeptidase	PHEX	5.2039	0.750981	1.64782	1.64782	Disease	Control
Q92974	Rho guanine nucleotide exchange factor 2	ARHGEF2	11.4712	0.751002	1.17847	1.17847	Disease	Control
Q9BX84	Transient receptor potential cation channel subfamily M member 6	TRPM6	5.0907	0.753894	1.50494	1.50494	Disease	Control
P00918	Carbonic anhydrase 2	CA2	51.278	0.753984	1.03267	0.968363	Control	Disease
Q13162	Peroxiredoxin-4	PRDX4	93.9484	0.754249	1.03195	0.969039	Control	Disease
P61129	Zinc finger CCCH domain-containing protein 6	ZC3H6	27.2924	0.754355	1.03161	0.969357	Control	Disease
P16035	Metalloproteinase inhibitor 2	TIMP2	26.2865	0.754873	1.05845	0.944776	Control	Disease
Q93062	RNA-binding protein with multiple splicing	RBPMS	5.7375	0.754949	2.06309	2.06309	Disease	Control
O43491	Band 4.1-like protein 2	EPB41L2	31.4243	0.756038	1.13666	1.13666	Disease	Control
P27816	Microtubule-associated protein 4	MAP4	190.524	0.756547	1.02529	0.975332	Control	Disease
P13645	Keratin_ type I cytoskeletal 10	KRT10	224.808	0.756588	1.03659	0.964697	Control	Disease
Q3ZCM7	Tubulin beta-8 chain	TUBB8	171.17	0.757846	1.23258	1.23258	Disease	Control
Q16851	UTP--glucose-1-phosphate uridylyltransferase	UGP2	43.5535	0.75804	1.10991	1.10991	Disease	Control
P00740	Coagulation factor IX	F9	57.1572	0.759351	1.0691	0.935369	Control	Disease
Q8N1G4	Leucine-rich repeat-containing protein 47	LRRC47	11.6776	0.761167	1.11675	1.11675	Disease	Control
Q14112	Nidogen-2	NID2	112.824	0.761214	1.01773	1.01773	Disease	Control
Q7KZF4	Staphylococcal nuclease domain-containing protein 1	SND1	61.6256	0.762063	1.07518	1.07518	Disease	Control
Q8WXD2	Secretogranin-3	SCG3	27.4768	0.76383	1.03587	0.965372	Control	Disease
Q6ZMP0	Thrombospondin type-1 domain-containing protein 4	THSD4	5.9814	0.765249	1.03808	0.963318	Control	Disease
P11532	Dystrophin	DMD	88.7917	0.766354	1.12414	1.12414	Disease	Control
Q99549	M-phase phosphoprotein 8	MPHOSPH8	7.659	0.767264	1.04999	0.952391	Control	Disease
Q96QK1	Vacuolar protein sorting-associated protein 35	VPS35	12.1381	0.769216	1.00565	0.994378	Control	Disease
Q14314	Fibroleukin	FGL2	71.5073	0.769235	1.1064	0.903833	Control	Disease
O95810	Caveolae-associated protein 2	CAVIN2	57.8536	0.76972	1.00929	0.990795	Control	Disease
P55010	Eukaryotic translation initiation factor 5	EIF5	11.2869	0.76978	1.02894	0.971869	Control	Disease
Q9C0D2	Centrosomal protein of 295 kDa	CEP295	12.4538	0.769863	1.04721	0.954919	Control	Disease
P35542	Serum amyloid A-4 protein	SAA4	12.9854	0.769905	1.08851	1.08851	Disease	Control
P32456	Guanylate-binding protein 2	GBP2	12.8322	0.770359	1.02792	0.972839	Control	Disease
Q15907	Ras-related protein Rab-11B	RAB11B	27.5176	0.770868	1.03034	0.970553	Control	Disease
Q99439	Calponin-2	CNN2	167.913	0.773773	1.01094	0.989176	Control	Disease
P26599	Polypyrimidine tract-binding protein 1	PTBP1	14.7785	0.774763	1.03524	1.03524	Disease	Control
P30101	Protein disulfide-isomerase A3	PDIA3	338.907	0.775131	1.02806	0.972707	Control	Disease
Q8N715	Coiled-coil domain-containing protein 185	CCDC185	5.7205	0.77565	1.29837	1.29837	Disease	Control
P15170	Eukaryotic peptide chain release factor GTP-binding subunit ERF3A	GSPT1	5.7607	0.777466	1.34113	1.34113	Disease	Control
Q9BXX0	EMILIN-2	EMILIN2	47.4221	0.777824	1.02693	0.973774	Control	Disease
P62701	40S ribosomal protein S4_ X isoform	RPS4X	43.7251	0.777959	1.01864	0.981702	Control	Disease
Q14118	Dystroglycan	DAG1	12.0741	0.778542	1.03385	0.967255	Control	Disease
P12956	X-ray repair cross-complementing protein 6	XRCC6	63.3767	0.779324	1.02734	0.973384	Control	Disease
Q8TD57	Dynein heavy chain 3_ axonemal	DNAH3	19.1778	0.780619	1.23379	1.23379	Disease	Control
P0CG47	Polyubiquitin-B	UBB	114.511	0.782007	1.06133	1.06133	Disease	Control
Q16610	Extracellular matrix protein 1	ECM1	35.8762	0.783825	1.06347	1.06347	Disease	Control
P61160	Actin-related protein 2	ACTR2	92.9871	0.785555	1.11661	1.11661	Disease	Control
P23528	Cofilin-1	CFL1	203.935	0.786431	1.01971	0.980667	Control	Disease
P00915	Carbonic anhydrase 1	CA1	201.8	0.78861	1.39422	1.39422	Disease	Control
Q9BXR6	Complement factor H-related protein 5	CFHR5	71.4913	0.789336	1.20673	1.20673	Disease	Control
Q7Z408	CUB and sushi domain-containing protein 2	CSMD2	21.2145	0.790523	1.05884	1.05884	Disease	Control
P50238	Cysteine-rich protein 1	CRIP1	66.7488	0.790805	1.0318	1.0318	Disease	Control
P37235	Hippocalcin-like protein 1	HPCAL1	6.3863	0.793258	1.04165	0.960019	Control	Disease
P31942	Heterogeneous nuclear ribonucleoprotein H3	HNRNPH3	25.8091	0.794363	1.02733	1.02733	Disease	Control
Q9C093	Sperm flagellar protein 2	SPEF2	6.6801	0.795483	1.04409	0.957768	Control	Disease
Q14247	Src substrate cortactin	CTTN	51.1918	0.795686	1.18264	1.18264	Disease	Control
P09104	Gamma-enolase	ENO2	140.119	0.796546	1.31909	1.31909	Disease	Control
P19367	Hexokinase-1	HK1	32.8527	0.798731	1.09731	1.09731	Disease	Control
O14498	Immunoglobulin superfamily containing leucine-rich repeat protein	ISLR	13.3908	0.799367	1.07947	1.07947	Disease	Control
Q8N5H7	SH2 domain-containing protein 3C	SH2D3C	23.2676	0.800705	1.3422	1.3422	Disease	Control
P30049	ATP synthase subunit delta_ mitochondrial	ATP5D	7.4729	0.801185	1.04511	1.04511	Disease	Control
P59998	Actin-related protein 2/3 complex subunit 4	ARPC4	40.0977	0.801883	1.08548	1.08548	Disease	Control
Q9UIJ7	GTP:AMP phosphotransferase AK3_ mitochondrial	AK3	29.2858	0.802624	1.13317	1.13317	Disease	Control
P80723	Brain acid soluble protein 1	BASP1	31.6908	0.803762	1.0233	1.0233	Disease	Control
Q14847	LIM and SH3 domain protein 1	LASP1	118.048	0.803986	1.01566	0.984581	Control	Disease
Q13263	Transcription intermediary factor 1-beta	TRIM28	5.145	0.805596	1.22491	0.816389	Control	Disease
Q6GQQ9	OTU domain-containing protein 7B	OTUD7B	10.4287	0.806998	1.24599	1.24599	Disease	Control
O75390	Citrate synthase_ mitochondrial	CS	19.6546	0.807773	1.03606	0.965191	Control	Disease
Q9HBL0	Tensin-1	TNS1	364.49	0.808698	1.09534	1.09534	Disease	Control
P61224	Ras-related protein Rap-1b	RAP1B	91.7756	0.810256	1.02046	0.979953	Control	Disease
Q9UHD4	Cell death activator CIDE-B	CIDEB	13.0944	0.812118	1.01175	0.988388	Control	Disease
Q00169	Phosphatidylinositol transfer protein alpha isoform	PITPNA	12.8884	0.812133	1.22776	1.22776	Disease	Control
Q04695	Keratin_ type I cytoskeletal 17	KRT17	56.5608	0.812822	1.10663	1.10663	Disease	Control
P19087	Guanine nucleotide-binding protein G(t) subunit alpha-2	GNAT2	42.3241	0.813523	1.07197	0.932863	Control	Disease
P84243	Histone H3.3	H3F3A	114.825	0.815941	1.00273	0.997278	Control	Disease
P48739	Phosphatidylinositol transfer protein beta isoform	PITPNB	19.5395	0.816191	1.3869	1.3869	Disease	Control
Q96AY3	Peptidyl-prolyl cis-trans isomerase FKBP10	FKBP10	7.1511	0.818336	1.20837	1.20837	Disease	Control
P27348	14-3-3 protein theta	YWHAQ	188.873	0.820877	1.10897	1.10897	Disease	Control
Q13126	S-methyl-5'-thioadenosine phosphorylase	MTAP	50.5084	0.821288	1.02024	0.980158	Control	Disease
Q9UBQ7	Glyoxylate reductase/hydroxypyruvate reductase	GRHPR	47.354	0.823286	1.13621	1.13621	Disease	Control
P18085	ADP-ribosylation factor 4	ARF4	34.2307	0.823377	1.01839	0.98194	Control	Disease
P48681	Nestin	NES	5.7973	0.823505	1.03072	1.03072	Disease	Control
P35556	Fibrillin-2	FBN2	53.8867	0.824723	1.31528	1.31528	Disease	Control
Q9Y265	RuvB-like 1	RUVBL1	12.0989	0.8268	1.00908	0.991	Control	Disease
Q9Y5P6	Mannose-1-phosphate guanyltransferase beta	GMPPB	12.7064	0.826916	1.01243	0.987718	Control	Disease
P30050	60S ribosomal protein L12	RPL12	38.0283	0.82807	1.01239	0.987764	Control	Disease
O14974	Protein phosphatase 1 regulatory subunit 12A	PPP1R12A	78.3706	0.828954	1.03987	1.03987	Disease	Control
P23246	Splicing factor_ proline- and glutamine-rich	SFPQ	39.0179	0.830052	1.0461	1.0461	Disease	Control
P62750	60S ribosomal protein L23a	RPL23A	7.0597	0.830053	1.01665	0.983627	Control	Disease
P12036	Neurofilament heavy polypeptide	NEFH	15.9225	0.832974	1.53744	1.53744	Disease	Control
Q9UKX2	Myosin-2	MYH2	64.1547	0.83332	1.1088	1.1088	Disease	Control
O94964	Protein SOGA1	SOGA1	17.8281	0.833713	1.08522	1.08522	Disease	Control
P24534	Elongation factor 1-beta	EEF1B2	30.6785	0.836172	1.02641	1.02641	Disease	Control
P68036	Ubiquitin-conjugating enzyme E2 L3	UBE2L3	33.7343	0.837059	1.07194	1.07194	Disease	Control
Q14028	Cyclic nucleotide-gated cation channel beta-1	CNGB1	12.596	0.839219	1.15482	1.15482	Disease	Control
Q6IPM2	IQ domain-containing protein E	IQCE	6.845	0.839768	1.14618	1.14618	Disease	Control
P02788	Lactotransferrin	LTF	174.938	0.840599	1.00151	1.00151	Disease	Control
O60493	Sorting nexin-3	SNX3	21.9572	0.845548	1.00156	1.00156	Disease	Control
P35625	Metalloproteinase inhibitor 3	TIMP3	35.616	0.845944	1.12538	1.12538	Disease	Control
P27169	Serum paraoxonase/arylesterase 1	PON1	26.2905	0.851347	1.04294	1.04294	Disease	Control
P31943	Heterogeneous nuclear ribonucleoprotein H	HNRNPH1	55.2199	0.852327	1.1548	1.1548	Disease	Control
P00751	Complement factor B	CFB	310.108	0.859353	1.00865	0.991427	Control	Disease
Q14721	Potassium voltage-gated channel subfamily B member 1	KCNB1	5.3552	0.859687	1.27747	1.27747	Disease	Control
P51452	Dual specificity protein phosphatase 3	DUSP3	34.3076	0.860147	1.03929	1.03929	Disease	Control
P05386	60S acidic ribosomal protein P1	RPLP1	41.1417	0.860155	1.08983	1.08983	Disease	Control
O75396	Vesicle-trafficking protein SEC22b	SEC22B	20.7852	0.86146	1.29136	1.29136	Disease	Control
Q15124	Phosphoglucomutase-like protein 5	PGM5	356.705	0.864179	1.12948	1.12948	Disease	Control
P10301	Ras-related protein R-Ras	RRAS	110.397	0.864229	1.10334	1.10334	Disease	Control
Q8NB25	Protein FAM184A	FAM184A	11.1822	0.864777	1.04742	1.04742	Disease	Control
Q15365	Poly(rC)-binding protein 1	PCBP1	51.5991	0.866578	1.02331	1.02331	Disease	Control
P00747	Plasminogen	PLG	273.366	0.868618	1.14217	1.14217	Disease	Control
Q14956	Transmembrane glycoprotein NMB	GPNMB	19.5887	0.868651	1.0908	1.0908	Disease	Control
P46108	Adapter molecule crk	CRK	37.0873	0.869133	1.06447	1.06447	Disease	Control
P42331	Rho GTPase-activating protein 25	ARHGAP25	10.8594	0.869929	1.0359	0.965341	Control	Disease
Q6UB99	Ankyrin repeat domain-containing protein 11	ANKRD11	22.0251	0.870301	1.35492	1.35492	Disease	Control
Q0ZGT2	Nexilin	NEXN	133.581	0.872397	1.01004	0.990064	Control	Disease
Q15672	Twist-related protein 1	TWIST1	5.4795	0.875726	1.49021	1.49021	Disease	Control
Q9Y6C2	EMILIN-1	EMILIN1	390.62	0.87694	1.03446	1.03446	Disease	Control
P62249	40S ribosomal protein S16	RPS16	13.632	0.878501	1.00865	0.991421	Control	Disease
O00231	26S proteasome non-ATPase regulatory subunit 11	PSMD11	18.0156	0.878787	1.09032	1.09032	Disease	Control
Q07020	60S ribosomal protein L18	RPL18	20.4529	0.879087	1.05232	1.05232	Disease	Control
Q15555	Microtubule-associated protein RP/EB family member 2	MAPRE2	5.6559	0.882635	1.01623	1.01623	Disease	Control
P20039	HLA class II histocompatibility antigen_ DRB1-11 beta chain	HLA-DRB1	27.2207	0.884768	1.0484	1.0484	Disease	Control
Q14108	Lysosome membrane protein 2	SCARB2	13.4894	0.886383	1.06898	1.06898	Disease	Control
P16152	Carbonyl reductase [NADPH] 1	CBR1	139.252	0.886408	1.12265	1.12265	Disease	Control
P14854	Cytochrome c oxidase subunit 6B1	COX6B1	14.2767	0.888524	1.05057	1.05057	Disease	Control
P07954	Fumarate hydratase_ mitochondrial	FH	20.0302	0.88995	1.17206	1.17206	Disease	Control
Q8IWJ2	GRIP and coiled-coil domain-containing protein 2	GCC2	82.0196	0.890492	1.01772	1.01772	Disease	Control
Q96AQ6	Pre-B-cell leukemia transcription factor-interacting protein 1	PBXIP1	23.7927	0.8947	1.00505	0.994972	Control	Disease
O43399	Tumor protein D54	TPD52L2	45.7607	0.895517	1.00391	0.996102	Control	Disease
P10809	60 kDa heat shock protein_ mitochondrial	HSPD1	131.318	0.897189	1.00567	0.994362	Control	Disease
P02533	Keratin_ type I cytoskeletal 14	KRT14	63.0362	0.902193	1.30176	1.30176	Disease	Control
O43852	Calumenin	CALU	84.972	0.902231	1.00158	1.00158	Disease	Control
O43776	Asparagine--tRNA ligase_ cytoplasmic	NARS	26.4291	0.902236	1.01359	0.986591	Control	Disease
P57721	Poly(rC)-binding protein 3	PCBP3	34.2431	0.902255	1.04937	1.04937	Disease	Control
Q9UFE4	Coiled-coil domain-containing protein 39	CCDC39	5.9834	0.90348	1.02187	1.02187	Disease	Control
P31946	14-3-3 protein beta/alpha	YWHAB	197.145	0.904402	1.07522	1.07522	Disease	Control
Q8N7X1	RNA-binding motif protein_ X-linked-like-3	RBMXL3	10.7856	0.904443	1.77578	1.77578	Disease	Control
P83731	60S ribosomal protein L24	RPL24	6.2545	0.905779	1.00068	1.00068	Disease	Control
Q5KU26	Collectin-12	COLEC12	5.1202	0.908938	2.26691	2.26691	Disease	Control
P62906	60S ribosomal protein L10a	RPL10A	43.3606	0.909232	1.04999	1.04999	Disease	Control
P05164	Myeloperoxidase	MPO	81.5984	0.909644	1.26723	1.26723	Disease	Control
A0A0C4DH25	Immunoglobulin kappa variable 3D-20	IGKV3D-20	34.2311	0.91174	1.00326	0.996747	Control	Disease
P49720	Proteasome subunit beta type-3	PSMB3	13.0886	0.911794	1.27786	1.27786	Disease	Control
P46976	Glycogenin-1	GYG1	72.1398	0.912085	1.01995	1.01995	Disease	Control
P07225	Vitamin K-dependent protein S	PROS1	6.6872	0.912214	1.17218	1.17218	Disease	Control
P08865	40S ribosomal protein SA	RPSA	40.2225	0.912217	1.09023	1.09023	Disease	Control
Q01995	Transgelin	TAGLN	479.778	0.912361	1.00472	0.995299	Control	Disease
Q7Z5H3	Rho GTPase-activating protein 22	ARHGAP22	5.2715	0.912729	10.4275	10.4275	Disease	Control
P31948	Stress-induced-phosphoprotein 1	STIP1	96.5624	0.912993	1.02216	1.02216	Disease	Control
P13804	Electron transfer flavoprotein subunit alpha_ mitochondrial	ETFA	17.5798	0.915616	1.1566	1.1566	Disease	Control
P17655	Calpain-2 catalytic subunit	CAPN2	147.711	0.915773	1.05178	1.05178	Disease	Control
Q99798	Aconitate hydratase_ mitochondrial	ACO2	73.7258	0.916418	1.22174	1.22174	Disease	Control
P42677	40S ribosomal protein S27	RPS27	6.5495	0.917075	1.12051	1.12051	Disease	Control
P09884	DNA polymerase alpha catalytic subunit	POLA1	19.2809	0.917229	1.20366	1.20366	Disease	Control
P62269	40S ribosomal protein S18	RPS18	29.767	0.920092	1.00776	1.00776	Disease	Control
P19823	Inter-alpha-trypsin inhibitor heavy chain H2	ITIH2	156.54	0.920541	1.11512	1.11512	Disease	Control
Q9UHV9	Prefoldin subunit 2	PFDN2	6.3069	0.924074	1.01987	1.01987	Disease	Control
P17931	Galectin-3	LGALS3	111.404	0.924637	1.00906	1.00906	Disease	Control
P01619	Immunoglobulin kappa variable 3-20	IGKV3-20	35.3281	0.925842	1.00134	0.998663	Control	Disease
P52272	Heterogeneous nuclear ribonucleoprotein M	HNRNPM	37.8209	0.926233	1.01996	1.01996	Disease	Control
P46439	Glutathione S-transferase Mu 5	GSTM5	26.1043	0.927977	1.07803	1.07803	Disease	Control
Q96D15	Reticulocalbin-3	RCN3	52.5197	0.929543	1.02904	1.02904	Disease	Control
Q9NVA2	Septin-11	SEPT11.	102.208	0.931696	1.00097	0.999032	Control	Disease
Q99714	3-hydroxyacyl-CoA dehydrogenase type-2	HSD17B10	36.3097	0.93598	1.1087	1.1087	Disease	Control
P05109	Protein S100-A8	S100A8	59.9431	0.937487	1.49015	1.49015	Disease	Control
Q16181	Septin-7	SEPT7.	95.6949	0.938783	1.05401	1.05401	Disease	Control
O95613	Pericentrin	PCNT	5.1431	0.939547	1.45034	1.45034	Disease	Control
P09382	Galectin-1	LGALS1	105.129	0.942677	1.01349	1.01349	Disease	Control
P04196	Histidine-rich glycoprotein	HRG	147.545	0.943277	1.08771	1.08771	Disease	Control
Q13619	Cullin-4A	CUL4A	6.3575	0.944266	1.18995	1.18995	Disease	Control
P46782	40S ribosomal protein S5	RPS5	23.9673	0.946865	1.23236	1.23236	Disease	Control
Q99426	Tubulin-folding cofactor B	TBCB	13.0814	0.947319	1.0774	1.0774	Disease	Control
P15153	Ras-related C3 botulinum toxin substrate 2	RAC2	50.1692	0.947686	1.05315	1.05315	Disease	Control
Q9Y3Z3	Deoxynucleoside triphosphate triphosphohydrolase SAMHD1	SAMHD1	34.2564	0.947859	1.07607	1.07607	Disease	Control
Q9UMY4	Sorting nexin-12	SNX12	7.6598	0.94859	1.15663	1.15663	Disease	Control
P09467	Fructose-1_6-bisphosphatase 1	FBP1	19.4357	0.94946	1.04636	1.04636	Disease	Control
P28331	NADH-ubiquinone oxidoreductase 75 kDa subunit_ mitochondrial	NDUFS1	17.2561	0.949894	1.00147	0.998529	Control	Disease
P02545	Prelamin-A/C	LMNA	761.852	0.950963	1.06571	1.06571	Disease	Control
P09619	Platelet-derived growth factor receptor beta	PDGFRB	12.4935	0.950987	1.23067	1.23067	Disease	Control
Q9NZL9	Methionine adenosyltransferase 2 subunit beta	MAT2B	6.5827	0.951036	1.19713	1.19713	Disease	Control
P52943	Cysteine-rich protein 2	CRIP2	119.218	0.951321	1.16476	1.16476	Disease	Control
Q9UBL6	Copine-7	CPNE7	25.833	0.951575	1.15198	1.15198	Disease	Control
Q10588	ADP-ribosyl cyclase/cyclic ADP-ribose hydrolase 2	BST1	20.2868	0.953213	1.04745	1.04745	Disease	Control
P48735	Isocitrate dehydrogenase [NADP]_ mitochondrial	IDH2	25.4441	0.953819	1.53734	1.53734	Disease	Control
P05388	60S acidic ribosomal protein P0	RPLP0	63.266	0.959399	1.10153	1.10153	Disease	Control
Q9NP97	Dynein light chain roadblock-type 1	DYNLRB1	15.7329	0.959399	1.07856	1.07856	Disease	Control
P04908	Histone H2A type 1-B/E	HIST1H2AB	26.2278	0.960348	1.04515	1.04515	Disease	Control
P04003	C4b-binding protein alpha chain	C4BPA	139.398	0.960914	1.07309	1.07309	Disease	Control
P48059	LIM and senescent cell antigen-like-containing domain protein 1	LIMS1	95.5222	0.961798	1.02823	1.02823	Disease	Control
Q16891	MICOS complex subunit MIC60	IMMT	37.7864	0.962202	1.09665	1.09665	Disease	Control
P14625	Endoplasmin	HSP90B1	372.128	0.962472	1.07593	1.07593	Disease	Control
P03952	Plasma kallikrein	KLKB1	31.1718	0.964261	1.01254	1.01254	Disease	Control
Q9HDC9	Adipocyte plasma membrane-associated protein	APMAP	19.0912	0.96428	1.00451	1.00451	Disease	Control
P13667	Protein disulfide-isomerase A4	PDIA4	148.813	0.964538	1.00782	1.00782	Disease	Control
O60279	Sushi domain-containing protein 5	SUSD5	39.9327	0.964817	1.02945	1.02945	Disease	Control
P61158	Actin-related protein 3	ACTR3	124.016	0.965853	1.03294	1.03294	Disease	Control
Q9H6W3	Ribosomal oxygenase 1	RIOX1	6.8901	0.97016	1.05994	1.05994	Disease	Control
P42166	Lamina-associated polypeptide 2_ isoform alpha	TMPO	6.9813	0.970443	1.22265	1.22265	Disease	Control
P55209	Nucleosome assembly protein 1-like 1	NAP1L1	30.5596	0.970889	1.03097	1.03097	Disease	Control
P46781	40S ribosomal protein S9	RPS9	5.9648	0.971651	1.03821	1.03821	Disease	Control
Q16658	Fascin	FSCN1	13.3216	0.975717	1.13919	1.13919	Disease	Control
P08238	Heat shock protein HSP 90-beta	HSP90AB1	351.658	0.975956	1.04428	1.04428	Disease	Control
Q02790	Peptidyl-prolyl cis-trans isomerase FKBP4	FKBP4	11.3191	0.975986	1.28868	1.28868	Disease	Control
Q9NTK5	Obg-like ATPase 1	OLA1	31.8488	0.97619	1.17684	1.17684	Disease	Control
Q9P2J5	Leucine--tRNA ligase_ cytoplasmic	LARS	5.4532	0.976526	3.76759	3.76759	Disease	Control
Q01518	Adenylyl cyclase-associated protein 1	CAP1	255.137	0.97656	1.05929	1.05929	Disease	Control
Q9Y247	Protein FAM50B	FAM50B	5.8919	0.977565	1.00545	1.00545	Disease	Control
Q14194	Dihydropyrimidinase-related protein 1	CRMP1	43.7899	0.979084	1.12319	1.12319	Disease	Control
Q9P0V9	Septin-10	SEPT10.	13.3456	0.979517	1.19783	1.19783	Disease	Control
P23284	Peptidyl-prolyl cis-trans isomerase B	PPIB	163.942	0.979652	1.05392	1.05392	Disease	Control
Q9HAV0	Guanine nucleotide-binding protein subunit beta-4	GNB4	51.599	0.98246	1.01418	1.01418	Disease	Control
Q16698	2_4-dienoyl-CoA reductase_ mitochondrial	DECR1	19.6347	0.982754	1.00865	1.00865	Disease	Control
P49821	NADH dehydrogenase [ubiquinone] flavoprotein 1_ mitochondrial	NDUFV1	6.0241	0.98592	1.18294	1.18294	Disease	Control
O15145	Actin-related protein 2/3 complex subunit 3	ARPC3	42.708	0.986896	1.02883	1.02883	Disease	Control
Q7Z5K2	Wings apart-like protein homolog	WAPL	5.0884	0.987532	2.21052	2.21052	Disease	Control
Q14103	Heterogeneous nuclear ribonucleoprotein D0	HNRNPD	67.5918	0.990378	1.06018	1.06018	Disease	Control
P02452	Collagen alpha-1(I) chain	COL1A1	210.952	0.990868	1.1838	1.1838	Disease	Control
P80748	Immunoglobulin lambda variable 3-21	IGLV3-21	8.9025	0.991071	1.21112	1.21112	Disease	Control
P20810	Calpastatin	CAST	59.6386	0.991228	1.01144	1.01144	Disease	Control
Q6WCQ1	Myosin phosphatase Rho-interacting protein	MPRIP	29.1299	0.991587	1.01332	1.01332	Disease	Control
Q99460	26S proteasome non-ATPase regulatory subunit 1	PSMD1	11.7654	0.991834	1.29505	1.29505	Disease	Control
P27361	Mitogen-activated protein kinase 3	MAPK3	34.0319	0.994162	1.25459	1.25459	Disease	Control
P28161	Glutathione S-transferase Mu 2	GSTM2	47.3987	0.994718	1.05821	1.05821	Disease	Control
P62873	Guanine nucleotide-binding protein G(I)/G(S)/G(T) subunit beta-1	GNB1	107.825	0.994931	1.01433	1.01433	Disease	Control
P37840	Alpha-synuclein	SNCA	7.1048	0.995257	1.02491	1.02491	Disease	Control
Q13630	GDP-L-fucose synthase	TSTA3	14.1449	0.996347	1.59882	1.59882	Disease	Control
Q92804	TATA-binding protein-associated factor 2N	TAF15	23.1505	0.997707	1.03623	1.03623	Disease	Control
Q86SQ0	Pleckstrin homology-like domain family B member 2	PHLDB2	6.9056	0.997962	1.0469	1.0469	Disease	Control
P62241	40S ribosomal protein S8	RPS8	18.6609	0.998163	1.04319	1.04319	Disease	Control

## Sheet: S3.2
Table S3.2: List of filtered proteins quantified by discovery proteomics in aortic tissue (T) of TAA patients compared to CABG patients (CT) (p ≤ 0.05 and FC ≤ 0.67 or FC ≥1.5)
Accession protein	Description	Gene name	Confidence score	Anova (p)	Fold change (FC)	Highest mean condition	Lowest mean condition
P62841	40S ribosomal protein S15	RPS15	13.4942	0.00423161	0.0564138	Control	Disease
Q9NQC3	Reticulon-4	RTN4	43.8048	1.16591e-07	0.0713954	Control	Disease
P08567	Pleckstrin	PLEK	5.9906	0.0465651	0.0719335	Control	Disease
Q9BXS6	Nucleolar and spindle-associated protein 1	NUSAP1	12.9134	0.0113393	0.0771273	Control	Disease
Q9BVK6	Transmembrane emp24 domain-containing protein 9	TMED9	18.3481	1.38205e-05	0.124228	Control	Disease
P55083	Microfibril-associated glycoprotein 4	MFAP4	174.511	0.00172557	0.15293	Control	Disease
Q8IVN8	Somatomedin-B and thrombospondin type-1 domain-containing protein	SBSPON	43.3402	0.0018155	0.157194	Control	Disease
Q6UWH4	Protein FAM198B	FAM198B	13.0921	0.0266981	0.158408	Control	Disease
O75915	PRA1 family protein 3	ARL6IP5	14.1387	0.043459	0.161792	Control	Disease
P61026	Ras-related protein Rab-10	RAB10	23.4575	0.00572777	0.202678	Control	Disease
P67809	Nuclease-sensitive element-binding protein 1	YBX1	17.5701	0.000877033	0.204221	Control	Disease
P55795	Heterogeneous nuclear ribonucleoprotein H2	HNRNPH2	52.9133	0.002911	0.211112	Control	Disease
Q9Y6N5	Sulfide:quinone oxidoreductase_ mitochondrial	SQOR	32.5541	0.000123039	0.222957	Control	Disease
O95084	Serine protease 23	PRSS23	5.2878	0.0273756	0.227289	Control	Disease
O75947	ATP synthase subunit d_ mitochondrial	ATP5H	29.8182	0.0273224	0.233019	Control	Disease
P21926	CD9 antigen	CD9	76.4098	0.00054724	0.259003	Control	Disease
P51911	Calponin-1	CNN1	403.217	8.30331e-05	0.262775	Control	Disease
P05067	Amyloid beta A4 protein	APP	6.1911	0.00892123	0.263445	Control	Disease
O43854	EGF-like repeat and discoidin I-like domain-containing protein 3	EDIL3	57.164	4.4852e-05	0.266235	Control	Disease
P78385	Keratin_ type II cuticular Hb3	KRT83	73.1483	0.00187939	0.267497	Control	Disease
Q9BX67	Junctional adhesion molecule C	JAM3	12.1901	0.0125501	0.271174	Control	Disease
Q9HCD6	Protein TANC2	TANC2	22.9103	0.00285835	0.271265	Control	Disease
Q13201	Multimerin-1	MMRN1	12.1567	0.0403036	0.272488	Control	Disease
P21964	Catechol O-methyltransferase	COMT	19.1141	0.00915141	0.274438	Control	Disease
Q9GZQ3	COMM domain-containing protein 5	COMMD5	12.9416	0.00305122	0.278414	Control	Disease
P02792	Ferritin light chain	FTL	56.7025	0.00384504	0.278859	Control	Disease
P16157	Ankyrin-1	ANK1	50.7495	0.00296804	0.287708	Control	Disease
Q9Y4G6	Talin-2	TLN2	240.812	0.00944616	0.289544	Control	Disease
P02675	Fibrinogen beta chain	FGB	634.059	0.0378558	0.292556	Control	Disease
P61758	Prefoldin subunit 3	VBP1	6.5051	0.0443109	0.298889	Control	Disease
Q9Y287	Integral membrane protein 2B	ITM2B	6.7468	0.000906087	0.308355	Control	Disease
P02794	Ferritin heavy chain	FTH1	53.3154	4.20279e-05	0.310295	Control	Disease
Q6UXI9	Nephronectin	NPNT	73.8469	0.000628948	0.314322	Control	Disease
O94919	Endonuclease domain-containing 1 protein	ENDOD1	12.2093	0.0133587	0.317944	Control	Disease
O14558	Heat shock protein beta-6	HSPB6	99.5684	0.000140008	0.31828	Control	Disease
Q7Z304	MAM domain-containing protein 2	MAMDC2	18.0645	0.00145346	0.321206	Control	Disease
P61769	Beta-2-microglobulin	B2M	22.3901	7.1358e-07	0.321433	Control	Disease
Q08431	Lactadherin	MFGE8	361.377	0.00801143	0.327041	Control	Disease
Q07507	Dermatopontin	DPT	133.642	0.000346772	0.32765	Control	Disease
P84157	Matrix-remodeling-associated protein 7	MXRA7	7.1277	0.00938324	0.330798	Control	Disease
P46783	40S ribosomal protein S10	RPS10	8.0358	0.00532423	0.331695	Control	Disease
P10643	Complement component C7	C7	117.596	0.00241532	0.334159	Control	Disease
Q08380	Galectin-3-binding protein	LGALS3BP	199.598	0.01748	0.335002	Control	Disease
O00560	Syntenin-1	SDCBP	19.1167	0.00277532	0.335057	Control	Disease
P02730	Band 3 anion transport protein	SLC4A1	140.431	0.000546311	0.335202	Control	Disease
O75037	Kinesin-like protein KIF21B	KIF21B	21.3602	0.0449283	0.340104	Control	Disease
Q9HCB6	Spondin-1	SPON1	6.1651	0.0155678	0.340311	Control	Disease
P08729	Keratin_ type II cytoskeletal 7	KRT7	117.022	0.00941137	0.341239	Control	Disease
Q1MSJ5	Centrosome and spindle pole-associated protein 1	CSPP1	5.0359	0.00140028	0.341913	Control	Disease
Q9C0B2	Cilia- and flagella-associated protein 74	CFAP74	15.7085	4.51983e-05	0.349414	Control	Disease
P36957	Dihydrolipoyllysine-residue succinyltransferase component of 2-oxoglutarate dehydrogenase complex_ mitochondrial	DLST	43.8831	0.00192259	0.351349	Control	Disease
P61626	Lysozyme C	LYZ	182.138	0.000215703	0.353313	Control	Disease
P23634	Plasma membrane calcium-transporting ATPase 4	ATP2B4	11.6655	0.00154063	0.353815	Control	Disease
Q8IX30	Signal peptide_ CUB and EGF-like domain-containing protein 3	SCUBE3	36.5295	0.0127742	0.355103	Control	Disease
P11166	Solute carrier family 2_ facilitated glucose transporter member 1	SLC2A1	13.153	0.00740795	0.355407	Control	Disease
O60293	Zinc finger C3H1 domain-containing protein	ZFC3H1	5.1069	0.00963759	0.362422	Control	Disease
Q9H4B7	Tubulin beta-1 chain	TUBB1	70.0456	0.0254018	0.364606	Control	Disease
Q12797	Aspartyl/asparaginyl beta-hydroxylase	ASPH	24.044	0.00756527	0.368422	Control	Disease
E7EW31	Proline-rich basic protein 1	PROB1	5.273	0.0127132	0.374096	Control	Disease
O00264	Membrane-associated progesterone receptor component 1	PGRMC1	35.409	0.0019188	0.376101	Control	Disease
Q9BZV1	UBX domain-containing protein 6	UBXN6	17.4477	3.87852e-05	0.381522	Control	Disease
Q07666	KH domain-containing_ RNA-binding_ signal transduction-associated protein 1	KHDRBS1	12.4517	0.017976	0.382644	Control	Disease
P06737	Glycogen phosphorylase_ liver form	PYGL	27.2674	0.012589	0.3868	Control	Disease
Q04837	Single-stranded DNA-binding protein_ mitochondrial	SSBP1	31.454	7.03816e-06	0.393243	Control	Disease
Q9UIW2	Plexin-A1	PLXNA1	11.9182	0.0206587	0.394869	Control	Disease
P78539	Sushi repeat-containing protein SRPX	SRPX	19.1913	0.00458373	0.395702	Control	Disease
Q16853	Membrane primary amine oxidase	AOC3	358.358	0.0374424	0.398121	Control	Disease
P24844	Myosin regulatory light polypeptide 9	MYL9	314.203	0.000761174	0.400007	Control	Disease
P07864	L-lactate dehydrogenase C chain	LDHC	33.0114	0.000393166	0.401969	Control	Disease
P20338	Ras-related protein Rab-4A	RAB4A	14.3636	0.000227605	0.402316	Control	Disease
Q6ZUT9	DENN domain-containing protein 5B	DENND5B	6.5466	0.00554072	0.402396	Control	Disease
P16615	Sarcoplasmic/endoplasmic reticulum calcium ATPase 2	ATP2A2	39.0119	0.00324818	0.405072	Control	Disease
P11047	Laminin subunit gamma-1	LAMC1	462.928	0.00285753	0.405107	Control	Disease
P50148	Guanine nucleotide-binding protein G(q) subunit alpha	GNAQ	18.5556	0.00354858	0.40745	Control	Disease
Q99715	Collagen alpha-1(XII) chain	COL12A1	599.927	0.00864988	0.407485	Control	Disease
P08572	Collagen alpha-2(IV) chain	COL4A2	214.279	0.000673811	0.412733	Control	Disease
Q15700	Disks large homolog 2	DLG2	12.4586	0.000213861	0.41343	Control	Disease
Q9UBX5	Fibulin-5	FBLN5	236.255	0.00409593	0.414024	Control	Disease
Q92629	Delta-sarcoglycan	SGCD	22.9303	0.00865183	0.416785	Control	Disease
Q12789	General transcription factor 3C polypeptide 1	GTF3C1	5.2686	0.0331518	0.41935	Control	Disease
P18206	Vinculin	VCL	1254.44	0.00623564	0.420567	Control	Disease
P02748	Complement component C9	C9	296.089	0.0153373	0.421768	Control	Disease
Q03135	Caveolin-1	CAV1	105.179	0.000622063	0.42294	Control	Disease
Q96Q89	Kinesin-like protein KIF20B	KIF20B	5.9373	0.0072113	0.424255	Control	Disease
P11277	Spectrin beta chain_ erythrocytic	SPTB	76.6347	0.0088707	0.428356	Control	Disease
P27105	Erythrocyte band 7 integral membrane protein	STOM	87.5996	0.00198473	0.431848	Control	Disease
Q8N436	Inactive carboxypeptidase-like protein X2	CPXM2	72.9137	0.015914	0.432403	Control	Disease
P20774	Mimecan	OGN	310.944	0.000150275	0.433565	Control	Disease
P18065	Insulin-like growth factor-binding protein 2	IGFBP2	17.5818	0.00931237	0.435447	Control	Disease
Q96L93	Kinesin-like protein KIF16B	KIF16B	32.0646	0.04262	0.436794	Control	Disease
P02649	Apolipoprotein E	APOE	304.181	0.0156964	0.43936	Control	Disease
P04004	Vitronectin	VTN	251.347	0.0288043	0.440227	Control	Disease
P11055	Myosin-3	MYH3	54.4546	0.00482547	0.44356	Control	Disease
P02462	Collagen alpha-1(IV) chain	COL4A1	116.139	0.0222653	0.443631	Control	Disease
P12111	Collagen alpha-3(VI) chain	COL6A3	1958.92	5.21877e-06	0.444896	Control	Disease
P08174	Complement decay-accelerating factor	CD55	61.3204	0.0133495	0.453125	Control	Disease
P35609	Alpha-actinin-2	ACTN2	264.103	0.000972594	0.453533	Control	Disease
O43390	Heterogeneous nuclear ribonucleoprotein R	HNRNPR	42.1445	0.014749	0.456911	Control	Disease
P06756	Integrin alpha-V	ITGAV	154.21	0.00476823	0.457123	Control	Disease
P08133	Annexin A6	ANXA6	563.654	0.00118211	0.458295	Control	Disease
P50895	Basal cell adhesion molecule	BCAM	120.861	3.27636e-06	0.460247	Control	Disease
Q9UJU6	Drebrin-like protein	DBNL	39.5969	0.00220603	0.465635	Control	Disease
Q7Z7G0	Target of Nesh-SH3	ABI3BP	141.149	0.00759417	0.47179	Control	Disease
P12814	Alpha-actinin-1	ACTN1	972.842	0.0374963	0.476958	Control	Disease
P98160	Basement membrane-specific heparan sulfate proteoglycan core protein	HSPG2	2002.84	0.00524344	0.478061	Control	Disease
P02760	Protein AMBP	AMBP	149.461	0.00425482	0.47955	Control	Disease
Q9BVC6	Transmembrane protein 109	TMEM109	7.0461	0.00130012	0.481278	Control	Disease
P10909	Clusterin	CLU	371.394	0.0144355	0.483908	Control	Disease
P02654	Apolipoprotein C-I	APOC1	51.065	0.000385668	0.485665	Control	Disease
O00187	Mannan-binding lectin serine protease 2	MASP2	12.229	0.0129494	0.486398	Control	Disease
P03973	Antileukoproteinase	SLPI	39.7055	0.00552139	0.487435	Control	Disease
P55290	Cadherin-13	CDH13	192.576	0.00793823	0.491927	Control	Disease
O14979	Heterogeneous nuclear ribonucleoprotein D-like	HNRNPDL	27.5794	0.0459318	0.494541	Control	Disease
P06727	Apolipoprotein A-IV	APOA4	340.618	0.0396316	0.494662	Control	Disease
Q9UKF5	Disintegrin and metalloproteinase domain-containing protein 29	ADAM29	24.8851	0.00301029	0.495473	Control	Disease
P31930	Cytochrome b-c1 complex subunit 1_ mitochondrial	UQCRC1	11.8744	6.01056e-05	0.496417	Control	Disease
P18621	60S ribosomal protein L17	RPL17	12.5222	0.00832529	0.496806	Control	Disease
Q9NZN3	EH domain-containing protein 3	EHD3	108.817	0.000589476	0.499158	Control	Disease
O15021	Microtubule-associated serine/threonine-protein kinase 4	MAST4	5.3089	0.0162003	0.499784	Control	Disease
P08493	Matrix Gla protein	MGP	27.6339	0.000476872	0.500666	Control	Disease
Q08722	Leukocyte surface antigen CD47	CD47	36.5606	0.026875	0.501371	Control	Disease
Q92743	Serine protease HTRA1	HTRA1	311.39	0.000755877	0.501412	Control	Disease
O14948	Transcription factor EC	TFEC	5.6921	0.0319139	0.501602	Control	Disease
O15230	Laminin subunit alpha-5	LAMA5	608.106	0.000976057	0.510077	Control	Disease
Q9H3U7	SPARC-related modular calcium-binding protein 2	SMOC2	43.384	0.0435341	0.511337	Control	Disease
P63092	Guanine nucleotide-binding protein G(s) subunit alpha isoforms short	GNAS	78.004	0.000227311	0.513122	Control	Disease
Q8IWG1	WD repeat-containing protein 63	WDR63	11.7984	0.0151431	0.51384	Control	Disease
Q96QB1	Rho GTPase-activating protein 7	DLC1	5.4215	0.00128188	0.51832	Control	Disease
Q05707	Collagen alpha-1(XIV) chain	COL14A1	1075.97	0.00200689	0.518695	Control	Disease
Q9H3N1	Thioredoxin-related transmembrane protein 1	TMX1	6.128	0.00221283	0.519443	Control	Disease
P50897	Palmitoyl-protein thioesterase 1	PPT1	12.3563	0.00725791	0.523592	Control	Disease
Q9NRD9	Dual oxidase 1	DUOX1	64.1276	0.0257015	0.523988	Control	Disease
Q9Y625	Glypican-6	GPC6	18.7977	0.0360166	0.524197	Control	Disease
P29400	Collagen alpha-5(IV) chain	COL4A5	26.949	0.0134558	0.525545	Control	Disease
P68366	Tubulin alpha-4A chain	TUBA4A	352.349	0.0168074	0.527355	Control	Disease
P08294	Extracellular superoxide dismutase [Cu-Zn]	SOD3	184.355	0.00923442	0.528955	Control	Disease
O75340	Programmed cell death protein 6	PDCD6	20.0629	0.00775517	0.529597	Control	Disease
P60033	CD81 antigen	CD81	48.7944	0.0207899	0.536468	Control	Disease
P02747	Complement C1q subcomponent subunit C	C1QC	92.8057	0.0252979	0.537139	Control	Disease
Q7Z4I7	LIM and senescent cell antigen-like-containing domain protein 2	LIMS2	105.556	0.0280391	0.538503	Control	Disease
P05141	ADP/ATP translocase 2	SLC25A5	33.6266	0.00578182	0.540275	Control	Disease
Q15075	Early endosome antigen 1	EEA1	40.6655	0.0400072	0.550479	Control	Disease
P40123	Adenylyl cyclase-associated protein 2	CAP2	79.2867	0.0134774	0.553464	Control	Disease
Q86UX2	Inter-alpha-trypsin inhibitor heavy chain H5	ITIH5	25.3729	0.0168368	0.567264	Control	Disease
P22061	Protein-L-isoaspartate(D-aspartate) O-methyltransferase	PCMT1	44.5072	0.0301074	0.568929	Control	Disease
Q96CN5	Leucine-rich repeat-containing protein 45	LRRC45	6.2731	0.00118043	0.56941	Control	Disease
P05556	Integrin beta-1	ITGB1	354.01	2.76099e-05	0.575516	Control	Disease
P12110	Collagen alpha-2(VI) chain	COL6A2	449.58	0.0161482	0.575991	Control	Disease
O60237	Protein phosphatase 1 regulatory subunit 12B	PPP1R12B	54.2181	0.0115572	0.578143	Control	Disease
Q75N90	Fibrillin-3	FBN3	57.5827	0.0266504	0.57895	Control	Disease
P0CG38	POTE ankyrin domain family member I	POTEI	150.822	0.0127493	0.583501	Control	Disease
Q16270	Insulin-like growth factor-binding protein 7	IGFBP7	209.137	0.0071234	0.58501	Control	Disease
Q07065	Cytoskeleton-associated protein 4	CKAP4	84.1254	0.002319	0.586682	Control	Disease
P12109	Collagen alpha-1(VI) chain	COL6A1	620.149	0.00875806	0.589684	Control	Disease
P43121	Cell surface glycoprotein MUC18	MCAM	110.819	0.00957417	0.592183	Control	Disease
O95817	BAG family molecular chaperone regulator 3	BAG3	12.9249	0.00779879	0.592503	Control	Disease
Q8WWX9	Selenoprotein M	SELENOM	19.4984	0.0157539	0.592837	Control	Disease
Q9UBG0	C-type mannose receptor 2	MRC2	23.4202	4.57764e-05	0.598391	Control	Disease
Q9H254	Spectrin beta chain_ non-erythrocytic 4	SPTBN4	87.3545	0.00320551	0.598871	Control	Disease
Q01813	ATP-dependent 6-phosphofructokinase_ platelet type	PFKP	84.4897	0.00935051	0.604437	Control	Disease
O00300	Tumor necrosis factor receptor superfamily member 11B	TNFRSF11B	26.8771	0.0223421	0.604537	Control	Disease
P30084	Enoyl-CoA hydratase_ mitochondrial	ECHS1	41.143	0.00452563	0.606448	Control	Disease
Q9GZM7	Tubulointerstitial nephritis antigen-like	TINAGL1	189.559	1.9091e-05	0.6074	Control	Disease
P12883	Myosin-7	MYH7	59.0472	0.0407754	0.608838	Control	Disease
Q00325	Phosphate carrier protein_ mitochondrial	SLC25A3	11.6363	0.00575981	0.612232	Control	Disease
Q9Y6D9	Mitotic spindle assembly checkpoint protein MAD1	MAD1L1	12.4571	0.0374063	0.613191	Control	Disease
Q5TBA9	Protein furry homolog	FRY	22.499	0.0137652	0.617959	Control	Disease
P35527	Keratin_ type I cytoskeletal 9	KRT9	178.269	0.0029856	0.620469	Control	Disease
O60504	Vinexin	SORBS3	71.3775	0.0125371	0.62813	Control	Disease
P02751	Fibronectin	FN1	1575.01	0.041451	0.629477	Control	Disease
Q07955	Serine/arginine-rich splicing factor 1	SRSF1	11.4342	0.0150235	0.62986	Control	Disease
P07360	Complement component C8 gamma chain	C8G	77.1172	0.0278157	0.633639	Control	Disease
Q9P0L0	Vesicle-associated membrane protein-associated protein A	VAPA	12.1549	0.00333369	0.636582	Control	Disease
Q14767	Latent-transforming growth factor beta-binding protein 2	LTBP2	386.25	0.0463443	0.647609	Control	Disease
Q16563	Synaptophysin-like protein 1	SYPL1	7.6256	0.0492027	0.650284	Control	Disease
P01031	Complement C5	C5	153.265	0.0444971	0.653561	Control	Disease
P13611	Versican core protein	VCAN	758.251	0.00434421	0.654809	Control	Disease
P04899	Guanine nucleotide-binding protein G(i) subunit alpha-2	GNAI2	139.866	0.00598835	0.655428	Control	Disease
P46821	Microtubule-associated protein 1B	MAP1B	431.56	0.00111913	0.656141	Control	Disease
P98095	Fibulin-2	FBLN2	187.655	0.0059482	0.657642	Control	Disease
P02745	Complement C1q subcomponent subunit A	C1QA	49.8443	0.0258831	0.66031	Control	Disease
Q9UH99	SUN domain-containing protein 2	SUN2	31.4785	0.0406543	0.660502	Control	Disease
P21810	Biglycan	BGN	448.149	0.0261605	0.661514	Control	Disease
O75955	Flotillin-1	FLOT1	17.8355	0.0223401	0.664694	Control	Disease
P04156	Major prion protein	PRNP	6.9218	0.0198486	0.668982	Control	Disease
P99999	Cytochrome c	CYCS	36.6793	0.00938236	1.50733	Disease	Control
P07108	Acyl-CoA-binding protein	DBI	40.1117	0.0174184	1.50807	Disease	Control
P25311	Zinc-alpha-2-glycoprotein	AZGP1	85.2061	0.0329721	1.52232	Disease	Control
Q9BRA2	Thioredoxin domain-containing protein 17	TXNDC17	29.5061	0.042268	1.5316	Disease	Control
Q6ZP82	Coiled-coil domain-containing protein 141	CCDC141	5.2582	0.0447015	1.53384	Disease	Control
Q9ULH1	Arf-GAP with SH3 domain_ ANK repeat and PH domain-containing protein 1	ASAP1	5.219	0.000270645	1.54118	Disease	Control
Q15424	Scaffold attachment factor B1	SAFB	12.602	0.0107963	1.5487	Disease	Control
P07305	Histone H1.0	H1F0	55.6034	0.00291023	1.54875	Disease	Control
Q16881	Thioredoxin reductase 1_ cytoplasmic	TXNRD1	109.723	0.0414305	1.55818	Disease	Control
Q96C23	Aldose 1-epimerase	GALM	6.5362	0.0324035	1.59072	Disease	Control
P56537	Eukaryotic translation initiation factor 6	EIF6	49.4158	0.0422579	1.61886	Disease	Control
Q9NS87	Kinesin-like protein KIF15	KIF15	32.2316	0.0210675	1.63964	Disease	Control
Q9H0W9	Ester hydrolase C11orf54	C11orf54	27.8948	0.0257511	1.64045	Disease	Control
P52565	Rho GDP-dissociation inhibitor 1	ARHGDIA	111.492	0.0482808	1.64084	Disease	Control
P30086	Phosphatidylethanolamine-binding protein 1	PEBP1	222.964	0.0426593	1.65796	Disease	Control
P13798	Acylamino-acid-releasing enzyme	APEH	12.1348	0.0021379	1.65803	Disease	Control
Q9Y2Q3	Glutathione S-transferase kappa 1	GSTK1	6.3606	0.0141835	1.68471	Disease	Control
P61970	Nuclear transport factor 2	NUTF2	47.8926	0.0326391	1.68549	Disease	Control
P00325	Alcohol dehydrogenase 1B	ADH1B	382.082	0.0368078	1.689	Disease	Control
O00244	Copper transport protein ATOX1	ATOX1	27.0873	0.0105569	1.69777	Disease	Control
Q13813	Spectrin alpha chain_ non-erythrocytic 1	SPTAN1	766.392	0.0492971	1.69926	Disease	Control
P26583	High mobility group protein B2	HMGB2	12.3097	0.0339521	1.72413	Disease	Control
P61916	Epididymal secretory protein E1	NPC2	26.7039	0.00225362	1.72669	Disease	Control
P14174	Macrophage migration inhibitory factor	MIF	42.6231	0.0157799	1.74027	Disease	Control
P01591	Immunoglobulin J chain	JCHAIN	34.6737	0.0487912	1.74502	Disease	Control
P22392	Nucleoside diphosphate kinase B	NME2	128.775	0.0404032	1.766	Disease	Control
P55735	Protein SEC13 homolog	SEC13	7.1873	0.0162288	1.76786	Disease	Control
P05156	Complement factor I	CFI	51.6982	0.000486838	1.77703	Disease	Control
Q9Y285	Phenylalanine--tRNA ligase alpha subunit	FARSA	16.7807	0.0309844	1.77949	Disease	Control
Q00839	Heterogeneous nuclear ribonucleoprotein U	HNRNPU	46.4133	0.0291911	1.78242	Disease	Control
P43034	Platelet-activating factor acetylhydrolase IB subunit alpha	PAFAH1B1	21.0174	0.00840153	1.78665	Disease	Control
P05413	Fatty acid-binding protein_ heart	FABP3	55.0254	0.00349041	1.78943	Disease	Control
P16401	Histone H1.5	HIST1H1B	50.4804	0.00692758	1.82166	Disease	Control
A0A075B6S2	Immunoglobulin kappa variable 2D-29	IGKV2D-29	32.0692	0.00274644	1.8353	Disease	Control
P78417	Glutathione S-transferase omega-1	GSTO1	90.9367	0.0158015	1.85393	Disease	Control
Q9BUT1	3-hydroxybutyrate dehydrogenase type 2	BDH2	26.2397	0.0106216	1.85519	Disease	Control
Q92522	Histone H1x	H1FX	7.1686	0.017035	1.85578	Disease	Control
P04430	Immunoglobulin kappa variable 1-16	IGKV1-16	21.6564	0.0359086	1.859	Disease	Control
P40926	Malate dehydrogenase_ mitochondrial	MDH2	163.534	0.030734	1.86126	Disease	Control
O94875	Sorbin and SH3 domain-containing protein 2	SORBS2	115.409	0.00283053	1.87814	Disease	Control
Q96AG4	Leucine-rich repeat-containing protein 59	LRRC59	13.7523	4.95025e-05	1.88438	Disease	Control
Q16836	Hydroxyacyl-coenzyme A dehydrogenase_ mitochondrial	HADH	26.8892	0.0118958	1.90961	Disease	Control
P25788	Proteasome subunit alpha type-3	PSMA3	12.6369	0.00305295	1.90968	Disease	Control
P02765	Alpha-2-HS-glycoprotein	AHSG	102.059	0.0307178	1.91363	Disease	Control
Q7Z3Z0	Keratin_ type I cytoskeletal 25	KRT25	31.4096	0.0164444	1.91715	Disease	Control
P10412	Histone H1.4	HIST1H1E	122.755	0.00228854	1.92534	Disease	Control
Q14789	Golgin subfamily B member 1	GOLGB1	99.2102	0.0320659	1.92719	Disease	Control
P01871	Immunoglobulin heavy constant mu	IGHM	188.298	0.0056703	1.92872	Disease	Control
Q6S8J3	POTE ankyrin domain family member E	POTEE	252.12	0.0209517	1.92905	Disease	Control
B9A064	Immunoglobulin lambda-like polypeptide 5	IGLL5	88.1384	0.000165568	1.9477	Disease	Control
Q9NWS1	PCNA-interacting partner	PARPBP	6.9086	0.0230114	1.95362	Disease	Control
P28062	Proteasome subunit beta type-8	PSMB8	12.2568	0.0389518	1.9837	Disease	Control
P01859	Immunoglobulin heavy constant gamma 2	IGHG2	201.605	0.000582175	1.98989	Disease	Control
P04080	Cystatin-B	CSTB	56.1948	0.00362405	1.99066	Disease	Control
O95336	6-phosphogluconolactonase	PGLS	45.3319	0.049636	2.00018	Disease	Control
P60174	Triosephosphate isomerase	TPI1	310.61	9.44444e-05	2.00216	Disease	Control
P01768	Immunoglobulin heavy variable 3-30	IGHV3-30	31.1161	0.00036121	2.01881	Disease	Control
Q99497	Protein DJ-1	PARK7	204.531	0.0272405	2.02015	Disease	Control
Q4UJ75	Ankyrin repeat domain-containing protein 20A4	ANKRD20A4	23.2158	0.00235481	2.02535	Disease	Control
Q8NFJ8	Class E basic helix-loop-helix protein 22	BHLHE22	6.4388	0.046764	2.02601	Disease	Control
Q9H299	SH3 domain-binding glutamic acid-rich-like protein 3	SH3BGRL3	21.7447	0.000230408	2.02869	Disease	Control
P49736	DNA replication licensing factor MCM2	MCM2	10.2058	0.00251091	2.03245	Disease	Control
P07858	Cathepsin B	CTSB	45.6084	0.00163486	2.03574	Disease	Control
P00450	Ceruloplasmin	CP	315.694	0.0162024	2.0405	Disease	Control
P55084	Trifunctional enzyme subunit beta_ mitochondrial	HADHB	60.9892	0.0298516	2.05702	Disease	Control
P0DOY2	Immunoglobulin lambda constant 2	IGLC2	90.1059	0.00330823	2.06256	Disease	Control
P29218	Inositol monophosphatase 1	IMPA1	20.6044	0.0039662	2.0678	Disease	Control
Q8TDQ7	Glucosamine-6-phosphate isomerase 2	GNPDA2	5.8039	0.0347419	2.07496	Disease	Control
P35030	Trypsin-3	PRSS3	6.8985	0.0132776	2.09603	Disease	Control
P13646	Keratin_ type I cytoskeletal 13	KRT13	43.253	0.0201388	2.1564	Disease	Control
Q14152	Eukaryotic translation initiation factor 3 subunit A	EIF3A	30.5663	0.0445998	2.15942	Disease	Control
A0A0C4DH31	Immunoglobulin heavy variable 1-18	IGHV1-18	16.5226	0.0373887	2.17941	Disease	Control
P15259	Phosphoglycerate mutase 2	PGAM2	70.5428	0.0188725	2.19147	Disease	Control
P15121	Aldose reductase	AKR1B1	20.6926	0.00775116	2.31366	Disease	Control
P07237	Protein disulfide-isomerase	P4HB	285.345	0.0276028	2.32246	Disease	Control
P30048	Thioredoxin-dependent peroxide reductase_ mitochondrial	PRDX3	49.7935	3.08549e-05	2.32876	Disease	Control
Q04760	Lactoylglutathione lyase	GLO1	83.8949	0.00112769	2.33255	Disease	Control
Q9Y3F4	Serine-threonine kinase receptor-associated protein	STRAP	13.0991	0.000754541	2.33351	Disease	Control
P02790	Hemopexin	HPX	334.511	0.0009845	2.34133	Disease	Control
O95571	Persulfide dioxygenase ETHE1_ mitochondrial	ETHE1	17.8997	0.000707151	2.35389	Disease	Control
P10599	Thioredoxin	TXN	50.1943	0.00465553	2.3554	Disease	Control
Q9UQ80	Proliferation-associated protein 2G4	PA2G4	22.9094	0.0091231	2.36955	Disease	Control
P28066	Proteasome subunit alpha type-5	PSMA5	41.9345	0.00375012	2.39396	Disease	Control
P02787	Serotransferrin	TF	805.022	0.00366162	2.39541	Disease	Control
Q5T7N2	LINE-1 type transposase domain-containing protein 1	L1TD1	17.5053	0.0059053	2.39675	Disease	Control
P52566	Rho GDP-dissociation inhibitor 2	ARHGDIB	50.5955	0.018413	2.42722	Disease	Control
P59768	Guanine nucleotide-binding protein G(I)/G(S)/G(O) subunit gamma-2	GNG2	6.9465	0.00984305	2.45114	Disease	Control
Q8WZ59	Transmembrane protein 190	TMEM190	6.9385	0.0400673	2.47794	Disease	Control
P00367	Glutamate dehydrogenase 1_ mitochondrial	GLUD1	95.8139	0.00291147	2.49309	Disease	Control
P40261	Nicotinamide N-methyltransferase	NNMT	6.4023	0.0102458	2.49786	Disease	Control
B7ZAP0	Rab GTPase-activating protein 1-like_ isoform 10	RABGAP1L	6.3216	0.0198162	2.50706	Disease	Control
Q9Y243	RAC-gamma serine/threonine-protein kinase	AKT3	12.3264	0.0068756	2.53942	Disease	Control
Q96IU4	Protein ABHD14B	ABHD14B	37.7736	0.0348858	2.54331	Disease	Control
P30613	Pyruvate kinase PKLR	PKLR	59.1616	0.0182694	2.54715	Disease	Control
P04066	Tissue alpha-L-fucosidase	FUCA1	34.68	0.000198627	2.55684	Disease	Control
Q86UP2	Kinectin	KTN1	73.0737	0.0149451	2.55842	Disease	Control
P02768	Serum albumin	ALB	1302.91	1.89489e-05	2.57782	Disease	Control
P05155	Plasma protease C1 inhibitor	SERPING1	97.4999	0.00233304	2.59646	Disease	Control
P41219	Peripherin	PRPH	80.9518	0.00993996	2.62905	Disease	Control
P02774	Vitamin D-binding protein	GC	360.229	0.0127365	2.64003	Disease	Control
Q13188	Serine/threonine-protein kinase 3	STK3	14.8594	0.000120594	2.66112	Disease	Control
P02763	Alpha-1-acid glycoprotein 1	ORM1	135.764	0.00680792	2.67549	Disease	Control
P30711	Glutathione S-transferase theta-1	GSTT1	41.9424	0.000388323	2.68867	Disease	Control
P62753	40S ribosomal protein S6	RPS6	5.514	0.0266007	2.77871	Disease	Control
Q4L180	Filamin A-interacting protein 1-like	FILIP1L	49.4606	0.00246566	2.78234	Disease	Control
P48740	Mannan-binding lectin serine protease 1	MASP1	5.5565	0.00612118	2.79777	Disease	Control
P00736	Complement C1r subcomponent	C1R	53.6311	0.000470778	2.80597	Disease	Control
A4D1E1	Zinc finger protein 804B	ZNF804B	13.5552	0.00506862	2.84578	Disease	Control
Q15029	116 kDa U5 small nuclear ribonucleoprotein component	EFTUD2	22.5542	0.0388123	2.85733	Disease	Control
P05154	Plasma serine protease inhibitor	SERPINA5	34.2796	0.00140061	2.87318	Disease	Control
P10768	S-formylglutathione hydrolase	ESD	131.18	0.00404145	2.87944	Disease	Control
P35754	Glutaredoxin-1	GLRX	12.696	0.00232498	2.90013	Disease	Control
Q01130	Serine/arginine-rich splicing factor 2	SRSF2	16.0761	0.0198285	2.90769	Disease	Control
P00352	Retinal dehydrogenase 1	ALDH1A1	182.635	5.42051e-05	2.95326	Disease	Control
P01033	Metalloproteinase inhibitor 1	TIMP1	37.4485	0.0171044	2.97202	Disease	Control
Q01973	Inactive tyrosine-protein kinase transmembrane receptor ROR1	ROR1	5.265	8.01891e-05	2.98127	Disease	Control
Q6ZN16	Mitogen-activated protein kinase kinase kinase 15	MAP3K15	6.2077	0.00496994	2.98188	Disease	Control
B1AJZ9	Forkhead-associated domain-containing protein 1	FHAD1	53.1377	0.000210457	3.04407	Disease	Control
P49454	Centromere protein F	CENPF	19.3406	0.000108775	3.04589	Disease	Control
A0A0C4DH41	Immunoglobulin heavy variable 4-61	IGHV4-61	24.5271	0.00164011	3.08936	Disease	Control
Q9Y4C5	Carbohydrate sulfotransferase 2	CHST2	11.899	0.0157503	3.09225	Disease	Control
P00966	Argininosuccinate synthase	ASS1	13.6178	0.0444626	3.18817	Disease	Control
Q13838	Spliceosome RNA helicase DDX39B	DDX39B	18.668	0.00469159	3.27843	Disease	Control
Q15257	Serine/threonine-protein phosphatase 2A activator	PTPA	5.7985	0.00409817	3.38271	Disease	Control
P11279	Lysosome-associated membrane glycoprotein 1	LAMP1	29.0525	0.0366323	3.45424	Disease	Control
P33176	Kinesin-1 heavy chain	KIF5B	59.3092	6.84937e-05	3.48842	Disease	Control
Q00610	Clathrin heavy chain 1	CLTC	217.27	0.000861749	3.52347	Disease	Control
Q06210	Glutamine--fructose-6-phosphate aminotransferase [isomerizing] 1	GFPT1	16.2055	0.0348381	3.68772	Disease	Control
Q6FHJ7	Secreted frizzled-related protein 4	SFRP4	28.2715	0.0028453	3.72288	Disease	Control
P43652	Afamin	AFM	55.3818	0.00351051	3.77899	Disease	Control
Q96FJ2	Dynein light chain 2_ cytoplasmic	DYNLL2	21.2705	0.00336764	3.78122	Disease	Control
P11488	Guanine nucleotide-binding protein G(t) subunit alpha-1	GNAT1	37.6282	0.0159081	3.82534	Disease	Control
Q86XW9	Thioredoxin domain-containing protein 6	NME9	6.6558	0.00345299	3.92329	Disease	Control
Q9NXG0	Centlein	CNTLN	11.217	0.0472346	3.98325	Disease	Control
Q8IWS0	PHD finger protein 6	PHF6	11.4791	0.00032896	3.98823	Disease	Control
Q9H269	Vacuolar protein sorting-associated protein 16 homolog	VPS16	5.3021	0.0235818	4.04472	Disease	Control
Q9P1Z3	Potassium/sodium hyperpolarization-activated cyclic nucleotide-gated channel 3	HCN3	6.6482	0.000849396	4.11168	Disease	Control
O00329	Phosphatidylinositol 4_5-bisphosphate 3-kinase catalytic subunit delta isoform	PIK3CD	12.8434	0.00272086	4.33758	Disease	Control
O76070	Gamma-synuclein	SNCG	21.6817	0.00518198	4.34536	Disease	Control
P20700	Lamin-B1	LMNB1	76.3445	4.5515e-05	4.72764	Disease	Control
A6NNE9	E3 ubiquitin-protein ligase	MARCH11.	12.4789	0.0371792	5.27849	Disease	Control
P46939	Utrophin	UTRN	93.7018	4.79439e-05	5.39318	Disease	Control
Q05D60	Deuterosome assembly protein 1	DEUP1	5.2855	0.0179472	6.18094	Disease	Control
Q15181	Inorganic pyrophosphatase	PPA1	21.5195	0.00487079	6.94136	Disease	Control
Q9H4A4	Aminopeptidase B	RNPEP	5.587	0.0179335	8.19876	Disease	Control
Q14344	Guanine nucleotide-binding protein subunit alpha-13	GNA13	29.1157	0.00714801	8.6934	Disease	Control
P06454	Prothymosin alpha	PTMA	29.5017	0.0140111	9.68365	Disease	Control
P36542	ATP synthase subunit gamma_ mitochondrial	ATP5C1	6.2327	0.000609551	9.96948	Disease	Control
O75165	DnaJ homolog subfamily C member 13	DNAJC13	21.2131	0.0245045	16.5456	Disease	Control
P17693	HLA class I histocompatibility antigen_ alpha chain G	HLA-G	14.1043	0.0173877	19.6684	Disease	Control
Q149M9	NACHT domain- and WD repeat-containing protein 1	NWD1	10.9302	0.000626052	35.4294	Disease	Control
Q96FV2	Secernin-2	SCRN2	11.4733	0.000561656	120.623	Disease	Control
A6NHL2	Tubulin alpha chain-like 3	TUBAL3	77.3282	0.0134348	165.931	Disease	Control
Q9ULE3	DENN domain-containing protein 2A	DENND2A	5.8164	0.000708606	560.2	Disease	Control

## Sheet: S3.3
Table S3.3: Total list of proteins quantified during discovery proteomics in plasma samples of TAA patients collected pre-operatively compared to those collected 8-10 days post-operatively (BB vs BA) - Group A
Accession	Description	Gene name	Confidence score	Anova (p)	Fold Change	Fold Change (Disease/Control)	Highest mean condition	Lowest mean condition
A0A087WW87	Immunoglobulin kappa variable 2-40	IGKV2-40	26.1207	0.00157099	1.46096	1.46096	Before surgery	After Surgery
Q9P2E3	NFX1-type zinc finger-containing protein 1	ZNFX1	19.6775	0.0024427	1.73443	0.576559	After Surgery	Before surgery
P05155	Plasma protease C1 inhibitor	SERPING1	284.485	0.00612137	1.33013	0.751806	After Surgery	Before surgery
Q8N1H7	Protein SIX6OS1	SIX6OS1	42.7578	0.00699813	1.59568	0.62669	After Surgery	Before surgery
P13671	Complement component C6	C6	294.362	0.00702461	1.41544	0.706495	After Surgery	Before surgery
P07195	L-lactate dehydrogenase B chain	LDHB	6.1483	0.00885121	3.42946	0.291591	After Surgery	Before surgery
P01019	Angiotensinogen	AGT	199.506	0.0100007	1.50945	0.662492	After Surgery	Before surgery
P01857	Immunoglobulin heavy constant gamma 1	IGHG1	191.308	0.0111865	1.5011	1.5011	Before surgery	After Surgery
P02750	Leucine-rich alpha-2-glycoprotein	LRG1	241.976	0.0129756	1.74021	0.574642	After Surgery	Before surgery
P05109	Protein S100-A8	S100A8	7.3999	0.0141865	4.27218	0.234072	After Surgery	Before surgery
P22352	Glutathione peroxidase 3	GPX3	65.2146	0.0153886	1.42103	0.703715	After Surgery	Before surgery
P14151	L-selectin	SELL	28.8347	0.0166005	1.25823	1.25823	Before surgery	After Surgery
Q9NZP8	Complement C1r subcomponent-like protein	C1RL	35.1526	0.0176786	1.49215	1.49215	Before surgery	After Surgery
P02768	Serum albumin	ALB	1046.15	0.020496	2.09181	2.09181	Before surgery	After Surgery
P05452	Tetranectin	CLEC3B	90.1707	0.0228692	1.33753	1.33753	Before surgery	After Surgery
P01624	Immunoglobulin kappa variable 3-15	IGKV3-15	42.8092	0.0245733	1.40676	1.40676	Before surgery	After Surgery
P01859	Immunoglobulin heavy constant gamma 2	IGHG2	145.99	0.0249988	1.24753	1.24753	Before surgery	After Surgery
P14060	3 beta-hydroxysteroid dehydrogenase/Delta 5-->4-isomerase type 1	HSD3B1	13.286	0.0255188	1.26394	1.26394	Before surgery	After Surgery
P01011	Alpha-1-antichymotrypsin	SERPINA3	516.151	0.0301952	1.58791	0.62976	After Surgery	Before surgery
Q9Y6R4	Mitogen-activated protein kinase kinase kinase 4	MAP3K4	21.3177	0.0321481	1.50084	1.50084	Before surgery	After Surgery
Q9ULI0	ATPase family AAA domain-containing protein 2B	ATAD2B	15.7057	0.0332189	1.72859	1.72859	Before surgery	After Surgery
O14791	Apolipoprotein L1	APOL1	103.297	0.0351174	1.25411	1.25411	Before surgery	After Surgery
P18428	Lipopolysaccharide-binding protein	LBP	56.9227	0.0360618	1.77767	0.562534	After Surgery	Before surgery
P02549	Spectrin alpha chain_ erythrocytic 1	SPTA1	30.7514	0.0364144	2.39425	2.39425	Before surgery	After Surgery
P43652	Afamin	AFM	414.782	0.041662	1.44919	1.44919	Before surgery	After Surgery
A0A075B6K4	Immunoglobulin lambda variable 3-10	IGLV3-10	12.8259	0.0417044	1.52823	1.52823	Before surgery	After Surgery
A6NMZ7	Collagen alpha-6(VI) chain	COL6A6	4.9431	0.0419606	1.58023	0.632821	After Surgery	Before surgery
P08697	Alpha-2-antiplasmin	SERPINF2	259.071	0.0428708	1.21631	0.82216	After Surgery	Before surgery
P0DJI8	Serum amyloid A-1 protein	SAA1	181.891	0.0438915	2.16921	0.460998	After Surgery	Before surgery
Q86UP9	Lipoma HMGIC fusion partner-like 3 protein	LHFPL3	11.439	0.0439959	1.64058	1.64058	Before surgery	After Surgery
O43639	Cytoplasmic protein NCK2	NCK2	5.656	0.045165	1.18787	1.18787	Before surgery	After Surgery
Q9P281	BAH and coiled-coil domain-containing protein 1	BAHCC1	11.6664	0.045176	1.27418	1.27418	Before surgery	After Surgery
Q86VM9	Zinc finger CCCH domain-containing protein 18	ZC3H18	15.4326	0.0482508	1.43703	1.43703	Before surgery	After Surgery
P0DJI9	Serum amyloid A-2 protein	SAA2	160.064	0.0501163	1.75695	0.569167	After Surgery	Before surgery
P02763	Alpha-1-acid glycoprotein 1	ORM1	231.138	0.0548799	1.65056	0.605855	After Surgery	Before surgery
P39880	Homeobox protein cut-like 1	CUX1	48.7371	0.0555399	1.25316	1.25316	Before surgery	After Surgery
O15360	Fanconi anemia group A protein	FANCA	5.0474	0.0567838	6.70495	6.70495	Before surgery	After Surgery
P19652	Alpha-1-acid glycoprotein 2	ORM2	208.198	0.0570378	1.35688	0.736985	After Surgery	Before surgery
O43719	HIV Tat-specific factor 1	HTATSF1	20.1304	0.0573985	1.84523	0.541937	After Surgery	Before surgery
Q15582	Transforming growth factor-beta-induced protein ig-h3	TGFBI	16.3978	0.06079	1.72961	0.578164	After Surgery	Before surgery
P15814	Immunoglobulin lambda-like polypeptide 1	IGLL1	15.4493	0.0629236	1.66145	1.66145	Before surgery	After Surgery
Q7Z444	GTPase ERas	ERAS	6.7578	0.0639783	1.25549	0.796501	After Surgery	Before surgery
P00748	Coagulation factor XII	F12	103.577	0.0647784	2.25365	0.443725	After Surgery	Before surgery
A0A0A0MS15	Immunoglobulin heavy variable 3-49	IGHV3-49	20.4026	0.0660422	1.45641	1.45641	Before surgery	After Surgery
Q06033	Inter-alpha-trypsin inhibitor heavy chain H3	ITIH3	260.046	0.068523	1.54052	0.649131	After Surgery	Before surgery
O95613	Pericentrin	PCNT	69.9226	0.0741013	1.58927	1.58927	Before surgery	After Surgery
P01591	Immunoglobulin J chain	JCHAIN	101.664	0.0782549	1.23502	1.23502	Before surgery	After Surgery
P02741	C-reactive protein	CRP	125	0.0822894	2.35207	0.425158	After Surgery	Before surgery
P51884	Lumican	LUM	124.544	0.0834265	1.98535	1.98535	Before surgery	After Surgery
P01023	Alpha-2-macroglobulin	A2M	1677.77	0.0843652	1.23022	1.23022	Before surgery	After Surgery
A0A075B6I0	Immunoglobulin lambda variable 8-61	IGLV8-61	21.6041	0.0889028	1.60998	1.60998	Before surgery	After Surgery
Q12965	Unconventional myosin-Ie	MYO1E	32.4519	0.0906113	1.22096	0.819027	After Surgery	Before surgery
P23508	Colorectal mutant cancer protein	MCC	26.1357	0.0912665	1.80081	1.80081	Before surgery	After Surgery
Q9C0D2	Centrosomal protein of 295 kDa	CEP295	15.5374	0.0937608	1.60006	1.60006	Before surgery	After Surgery
P01700	Immunoglobulin lambda variable 1-47	IGLV1-47	28.1226	0.0954097	1.49638	1.49638	Before surgery	After Surgery
P35858	Insulin-like growth factor-binding protein complex acid labile subunit	IGFALS	133.217	0.0961383	1.41358	1.41358	Before surgery	After Surgery
P10912	Growth hormone receptor	GHR	12.9295	0.0989947	1.41272	1.41272	Before surgery	After Surgery
P19823	Inter-alpha-trypsin inhibitor heavy chain H2	ITIH2	521.369	0.101341	1.23325	1.23325	Before surgery	After Surgery
Q16281	Cyclic nucleotide-gated cation channel alpha-3	CNGA3	10.6142	0.105511	2.08838	2.08838	Before surgery	After Surgery
P02746	Complement C1q subcomponent subunit B	C1QB	20.646	0.109247	1.99491	0.501277	After Surgery	Before surgery
P60709	Actin_ cytoplasmic 1	ACTB	80.877	0.11068	2.92832	0.341493	After Surgery	Before surgery
P02774	Vitamin D-binding protein	GC	756.186	0.111235	1.02827	0.972509	After Surgery	Before surgery
P04180	Phosphatidylcholine-sterol acyltransferase	LCAT	29.7906	0.112187	1.34903	1.34903	Before surgery	After Surgery
P01834	Immunoglobulin kappa constant	IGKC	147.423	0.113942	1.19424	1.19424	Before surgery	After Surgery
P06396	Gelsolin	GSN	383.319	0.11565	1.62896	1.62896	Before surgery	After Surgery
P80108	Phosphatidylinositol-glycan-specific phospholipase D	GPLD1	131.254	0.117517	1.36463	1.36463	Before surgery	After Surgery
P08571	Monocyte differentiation antigen CD14	CD14	50.5274	0.118976	1.78755	0.559423	After Surgery	Before surgery
Q8N1B4	Vacuolar protein sorting-associated protein 52 homolog	VPS52	5.6133	0.119708	1.22812	1.22812	Before surgery	After Surgery
A0A0C4DH25	Immunoglobulin kappa variable 3D-20	IGKV3D-20	38.6903	0.121476	1.25359	1.25359	Before surgery	After Surgery
P01714	Immunoglobulin lambda variable 3-19	IGLV3-19	7.3008	0.124585	1.3261	1.3261	Before surgery	After Surgery
P04259	Keratin_ type II cytoskeletal 6B	KRT6B	60.1106	0.127528	1.28563	1.28563	Before surgery	After Surgery
P49747	Cartilage oligomeric matrix protein	COMP	32.0502	0.128045	1.19131	1.19131	Before surgery	After Surgery
P01871	Immunoglobulin heavy constant mu	IGHM	442.483	0.130241	1.06015	1.06015	Before surgery	After Surgery
P09001	39S ribosomal protein L3_ mitochondrial	MRPL3	6.6861	0.130733	1.26392	1.26392	Before surgery	After Surgery
P04070	Vitamin K-dependent protein C	PROC	41.1787	0.131952	1.23697	1.23697	Before surgery	After Surgery
P61970	Nuclear transport factor 2	NUTF2	6.058	0.133517	1.66733	1.66733	Before surgery	After Surgery
Q70CQ1	Ubiquitin carboxyl-terminal hydrolase 49	USP49	13.598	0.136855	1.0938	1.0938	Before surgery	After Surgery
P04196	Histidine-rich glycoprotein	HRG	217.318	0.137256	1.29707	1.29707	Before surgery	After Surgery
P00740	Coagulation factor IX	F9	105.239	0.140431	1.71484	0.583146	After Surgery	Before surgery
P69905	Hemoglobin subunit alpha	HBA1	137.498	0.143205	1.22237	0.818086	After Surgery	Before surgery
P01602	Immunoglobulin kappa variable 1-5	IGKV1-5	31.8368	0.145936	1.38523	1.38523	Before surgery	After Surgery
Q9H4L7	SWI/SNF-related matrix-associated actin-dependent regulator of chromatin subfamily A containing DEAD/H box 1	SMARCAD1	5.1909	0.147394	3.51961	0.284122	After Surgery	Before surgery
Q7Z794	Keratin_ type II cytoskeletal 1b	KRT77	45.4978	0.147997	1.34579	1.34579	Before surgery	After Surgery
P23142	Fibulin-1	FBLN1	186.957	0.153539	1.303	1.303	Before surgery	After Surgery
Q96PZ0	Pseudouridylate synthase 7 homolog	PUS7	5.3158	0.159323	1.28592	1.28592	Before surgery	After Surgery
P0DOY2	Immunoglobulin lambda constant 2	IGLC2	141.097	0.162471	1.28389	1.28389	Before surgery	After Surgery
P00915	Carbonic anhydrase 1	CA1	22.6018	0.164807	1.66772	0.59962	After Surgery	Before surgery
Q12840	Kinesin heavy chain isoform 5A	KIF5A	13.7442	0.16568	1.18462	0.844151	After Surgery	Before surgery
Q1L5Z9	LON peptidase N-terminal domain and RING finger protein 2	LONRF2	5.6377	0.165798	2.71438	0.368408	After Surgery	Before surgery
A0A0C4DH31	Immunoglobulin heavy variable 1-18	IGHV1-18	17.3248	0.165997	1.02088	0.979545	After Surgery	Before surgery
P25054	Adenomatous polyposis coli protein	APC	100.608	0.170922	1.28539	1.28539	Before surgery	After Surgery
P35527	Keratin_ type I cytoskeletal 9	KRT9	163.532	0.171376	1.17242	0.852934	After Surgery	Before surgery
P01593	Immunoglobulin kappa variable 1D-33	IGKV1D-33	17.6874	0.180908	1.09178	1.09178	Before surgery	After Surgery
Q08830	Fibrinogen-like protein 1	FGL1	24.6139	0.181283	1.55798	0.641856	After Surgery	Before surgery
P80748	Immunoglobulin lambda variable 3-21	IGLV3-21	18.6682	0.183221	1.46531	0.682451	After Surgery	Before surgery
P11532	Dystrophin	DMD	30.7486	0.185286	1.33408	1.33408	Before surgery	After Surgery
Q03591	Complement factor H-related protein 1	CFHR1	96.2616	0.186916	1.18025	0.847279	After Surgery	Before surgery
P02766	Transthyretin	TTR	165.836	0.187036	1.35364	1.35364	Before surgery	After Surgery
Q9Y4J8	Dystrobrevin alpha	DTNA	10.4113	0.187524	1.67853	0.59576	After Surgery	Before surgery
P02748	Complement component C9	C9	393.501	0.188515	1.22043	0.819383	After Surgery	Before surgery
Q15048	Leucine-rich repeat-containing protein 14	LRRC14	11.5246	0.188841	1.2201	1.2201	Before surgery	After Surgery
P61769	Beta-2-microglobulin	B2M	7.6455	0.189399	1.21047	0.826124	After Surgery	Before surgery
P01599	Immunoglobulin kappa variable 1-17	IGKV1-17	24.3283	0.190085	1.26594	1.26594	Before surgery	After Surgery
P68871	Hemoglobin subunit beta	HBB	222.641	0.204873	1.31919	0.758041	After Surgery	Before surgery
Q15020	Squamous cell carcinoma antigen recognized by T-cells 3	SART3	19.6555	0.209536	1.11434	1.11434	Before surgery	After Surgery
Q02224	Centromere-associated protein E	CENPE	30.1662	0.209806	1.18499	1.18499	Before surgery	After Surgery
A0A075B6S6	Immunoglobulin kappa variable 2D-30	IGKV2D-30	25.2479	0.212873	2.56677	2.56677	Before surgery	After Surgery
O75533	Splicing factor 3B subunit 1	SF3B1	7.2672	0.215769	1.59599	1.59599	Before surgery	After Surgery
P22792	Carboxypeptidase N subunit 2	CPN2	136.686	0.216377	1.0998	0.909256	After Surgery	Before surgery
Q9NRD9	Dual oxidase 1	DUOX1	13.7125	0.222777	2.37179	0.421622	After Surgery	Before surgery
Q96AY4	Tetratricopeptide repeat protein 28	TTC28	9.8488	0.2228	1.15983	1.15983	Before surgery	After Surgery
P20851	C4b-binding protein beta chain	C4BPB	67.1081	0.222977	1.73317	0.576977	After Surgery	Before surgery
Q8IXQ9	Electron transfer flavoprotein beta subunit lysine methyltransferase	ETFBKMT	13.092	0.224785	1.16161	0.860878	After Surgery	Before surgery
Q9Y2M5	Kelch-like protein 20	KLHL20	5.4572	0.22759	1.32301	1.32301	Before surgery	After Surgery
Q8TCU4	Alstrom syndrome protein 1	ALMS1	49.5753	0.231922	1.20161	1.20161	Before surgery	After Surgery
Q12852	Mitogen-activated protein kinase kinase kinase 12	MAP3K12	37.2272	0.24097	1.46968	1.46968	Before surgery	After Surgery
P01009	Alpha-1-antitrypsin	SERPINA1	683.311	0.243485	1.10983	0.90104	After Surgery	Before surgery
P35908	Keratin_ type II cytoskeletal 2 epidermal	KRT2	147.518	0.244721	1.60187	1.60187	Before surgery	After Surgery
Q9NR63	Cytochrome P450 26B1	CYP26B1	10.4556	0.245202	1.11274	1.11274	Before surgery	After Surgery
P01743	Immunoglobulin heavy variable 1-46	IGHV1-46	34.8117	0.256097	1.20099	1.20099	Before surgery	After Surgery
P27169	Serum paraoxonase/arylesterase 1	PON1	272.947	0.256331	1.03441	0.966731	After Surgery	Before surgery
P01860	Immunoglobulin heavy constant gamma 3	IGHG3	179.7	0.256992	1.38314	1.38314	Before surgery	After Surgery
P04433	Immunoglobulin kappa variable 3-11	IGKV3-11	34.8345	0.259206	1.28319	1.28319	Before surgery	After Surgery
P02747	Complement C1q subcomponent subunit C	C1QC	29.3959	0.262799	1.51088	0.661865	After Surgery	Before surgery
P02743	Serum amyloid P-component	APCS	39.7875	0.267287	1.07661	1.07661	Before surgery	After Surgery
Q9UGM5	Fetuin-B	FETUB	34.1773	0.26794	1.24999	1.24999	Before surgery	After Surgery
Q15293	Reticulocalbin-1	RCN1	20.2226	0.270689	1.24185	0.80525	After Surgery	Before surgery
P13796	Plastin-2	LCP1	11.6087	0.274569	2.08073	0.4806	After Surgery	Before surgery
Q92496	Complement factor H-related protein 4	CFHR4	19.3675	0.276479	1.24053	0.806108	After Surgery	Before surgery
P43251	Biotinidase	BTD	35.2846	0.277212	1.13283	1.13283	Before surgery	After Surgery
Q13790	Apolipoprotein F	APOF	47.0322	0.280835	1.20442	0.830274	After Surgery	Before surgery
P07225	Vitamin K-dependent protein S	PROS1	287.268	0.286841	1.3181	0.75867	After Surgery	Before surgery
O00329	Phosphatidylinositol 4_5-bisphosphate 3-kinase catalytic subunit delta isoform	PIK3CD	18.9095	0.301545	1.24942	1.24942	Before surgery	After Surgery
Q32MZ4	Leucine-rich repeat flightless-interacting protein 1	LRRFIP1	4.9233	0.30406	1.1211	0.89198	After Surgery	Before surgery
P10643	Complement component C7	C7	318.01	0.304212	1.15688	0.864391	After Surgery	Before surgery
O95445	Apolipoprotein M	APOM	94.1945	0.305986	1.13624	0.880098	After Surgery	Before surgery
P13645	Keratin_ type I cytoskeletal 10	KRT10	205.313	0.308965	1.53079	1.53079	Before surgery	After Surgery
Q9HD67	Unconventional myosin-X	MYO10	0	0.323428	1.62208	0.616494	After Surgery	Before surgery
P01701	Immunoglobulin lambda variable 1-51	IGLV1-51	8.0188	0.325757	1.2993	1.2993	Before surgery	After Surgery
Q9P2M7	Cingulin	CGN	23.5422	0.328101	1.07351	0.931522	After Surgery	Before surgery
A0A0C4DH41	Immunoglobulin heavy variable 4-61	IGHV4-61	25.8687	0.328891	1.16004	1.16004	Before surgery	After Surgery
Q8IUX4	DNA dC->dU-editing enzyme APOBEC-3F	APOBEC3F	5.0151	0.334737	1.4518	1.4518	Before surgery	After Surgery
P01706	Immunoglobulin lambda variable 2-11	IGLV2-11	7.3114	0.33828	1.4533	1.4533	Before surgery	After Surgery
P00738	Haptoglobin	HP	602.306	0.340324	1.25154	1.25154	Before surgery	After Surgery
Q7Z7A1	Centriolin	CNTRL	30.6798	0.342272	1.19715	1.19715	Before surgery	After Surgery
P02788	Lactotransferrin	LTF	6.2014	0.345578	1.15464	1.15464	Before surgery	After Surgery
O60437	Periplakin	PPL	10.3438	0.347628	1.16123	0.861157	After Surgery	Before surgery
P07357	Complement component C8 alpha chain	C8A	210.151	0.354714	1.09999	1.09999	Before surgery	After Surgery
Q8IV77	Cyclic nucleotide-gated cation channel alpha-4	CNGA4	5.1336	0.358084	1.48564	0.673112	After Surgery	Before surgery
P02649	Apolipoprotein E	APOE	324.624	0.359584	1.11573	1.11573	Before surgery	After Surgery
P69891	Hemoglobin subunit gamma-1	HBG1	15.5485	0.360903	1.40996	1.40996	Before surgery	After Surgery
O76013	Keratin_ type I cuticular Ha6	KRT36	34.1586	0.362396	1.74448	1.74448	Before surgery	After Surgery
P04430	Immunoglobulin kappa variable 1-16	IGKV1-16	23.5979	0.364877	1.01502	0.985199	After Surgery	Before surgery
Q96F07	Cytoplasmic FMR1-interacting protein 2	CYFIP2	6.4214	0.367835	1.2764	0.783455	After Surgery	Before surgery
P04264	Keratin_ type II cytoskeletal 1	KRT1	254.263	0.373779	1.21448	1.21448	Before surgery	After Surgery
O43866	CD5 antigen-like	CD5L	273.975	0.374645	1.02414	0.976426	After Surgery	Before surgery
P05546	Heparin cofactor 2	SERPIND1	258.439	0.375489	1.22132	1.22132	Before surgery	After Surgery
Q99996	A-kinase anchor protein 9	AKAP9	15.0273	0.378899	1.12276	1.12276	Before surgery	After Surgery
A0A0J9YXX1	Immunoglobulin heavy variable 5-10-1	IGHV5-10-1	33.7858	0.388297	1.20268	0.83148	After Surgery	Before surgery
B9A064	Immunoglobulin lambda-like polypeptide 5	IGLL5	137.988	0.391022	1.34533	1.34533	Before surgery	After Surgery
Q15323	Keratin_ type I cuticular Ha1	KRT31	99.2226	0.392304	1.36037	1.36037	Before surgery	After Surgery
Q02410	Amyloid beta A4 precursor protein-binding family A member 1	APBA1	7.0236	0.393001	1.20967	1.20967	Before surgery	After Surgery
P01764	Immunoglobulin heavy variable 3-23	IGHV3-23	36.8826	0.39454	3.40261	3.40261	Before surgery	After Surgery
P41222	Prostaglandin-H2 D-isomerase	PTGDS	19.2757	0.39761	1.65446	1.65446	Before surgery	After Surgery
P02745	Complement C1q subcomponent subunit A	C1QA	12.9629	0.398806	1.48158	0.674953	After Surgery	Before surgery
Q15848	Adiponectin	ADIPOQ	23.3533	0.39949	1.1103	1.1103	Before surgery	After Surgery
P02749	Beta-2-glycoprotein 1	APOH	274.646	0.401026	1.09135	1.09135	Before surgery	After Surgery
P19827	Inter-alpha-trypsin inhibitor heavy chain H1	ITIH1	389.556	0.402869	1.15078	1.15078	Before surgery	After Surgery
Q14980	Nuclear mitotic apparatus protein 1	NUMA1	18.1625	0.404388	2.92884	2.92884	Before surgery	After Surgery
Q8IWJ2	GRIP and coiled-coil domain-containing protein 2	GCC2	20.2164	0.405271	1.40115	1.40115	Before surgery	After Surgery
P43628	Killer cell immunoglobulin-like receptor 2DL3	KIR2DL3	11.4232	0.408089	1.23329	1.23329	Before surgery	After Surgery
P02751	Fibronectin	FN1	969.353	0.413883	1.14289	1.14289	Before surgery	After Surgery
Q07960	Rho GTPase-activating protein 1	ARHGAP1	7.0506	0.415367	1.01188	0.988261	After Surgery	Before surgery
O75636	Ficolin-3	FCN3	78.24	0.418663	1.11344	0.898115	After Surgery	Before surgery
P06310	Immunoglobulin kappa variable 2-30	IGKV2-30	25.2493	0.420645	5.82637	0.171633	After Surgery	Before surgery
O95996	Adenomatous polyp	APC2	43.9776	0.421393	1.1292	1.1292	Before surgery	After Surgery
Q5RGS3	Protein FAM74A1	FAM74A1	6.5848	0.422574	2.63844	0.379012	After Surgery	Before surgery
Q5UIP0	Telomere-associated protein RIF1	RIF1	27.1582	0.423473	1.75664	0.569269	After Surgery	Before surgery
Q14520	Hyaluronan-binding protein 2	HABP2	114.051	0.424372	1.1934	0.837944	After Surgery	Before surgery
Q86UK0	ATP-binding cassette sub-family A member 12	ABCA12	16.9738	0.426743	1.09336	1.09336	Before surgery	After Surgery
P01742	Immunoglobulin heavy variable 1-69	IGHV1-69	21.2199	0.427239	1.16185	1.16185	Before surgery	After Surgery
Q14789	Golgin subfamily B member 1	GOLGB1	88.5453	0.430866	1.24899	1.24899	Before surgery	After Surgery
P08779	Keratin_ type I cytoskeletal 16	KRT16	67.4284	0.43126	1.18517	0.843761	After Surgery	Before surgery
P55056	Apolipoprotein C-IV	APOC4	37.0037	0.432631	1.27817	1.27817	Before surgery	After Surgery
Q9UGR2	Zinc finger CCCH domain-containing protein 7B	ZC3H7B	15.783	0.43437	1.09778	0.910929	After Surgery	Before surgery
P31150	Rab GDP dissociation inhibitor alpha	GDI1	12.5196	0.439746	1.09004	1.09004	Before surgery	After Surgery
P01042	Kininogen-1	KNG1	446.212	0.440334	1.07441	1.07441	Before surgery	After Surgery
P49908	Selenoprotein P	SELENOP	17.1749	0.443154	1.129	1.129	Before surgery	After Surgery
Q5JWR5	Protein dopey-1	DOPEY1	48.3139	0.44809	1.18395	0.844631	After Surgery	Before surgery
P04004	Vitronectin	VTN	226.985	0.450238	1.18351	0.844945	After Surgery	Before surgery
Q6NWY9	Pre-mRNA-processing factor 40 homolog B	PRPF40B	5.6923	0.457512	1.11785	0.894578	After Surgery	Before surgery
Q6S8J3	POTE ankyrin domain family member E	POTEE	66.7812	0.458684	1.16733	0.856652	After Surgery	Before surgery
P04217	Alpha-1B-glycoprotein	A1BG	266.69	0.459227	1.04153	0.960126	After Surgery	Before surgery
P03952	Plasma kallikrein	KLKB1	264.283	0.464223	1.11772	0.894676	After Surgery	Before surgery
P15169	Carboxypeptidase N catalytic chain	CPN1	62.7724	0.464601	1.46986	0.680335	After Surgery	Before surgery
P42680	Tyrosine-protein kinase Tec	TEC	12.3275	0.468459	1.13989	0.877276	After Surgery	Before surgery
Q6IPM2	IQ domain-containing protein E	IQCE	17.8787	0.470002	1.0822	1.0822	Before surgery	After Surgery
Q9HAW4	Claspin	CLSPN	24.8947	0.470198	1.28184	1.28184	Before surgery	After Surgery
Q7LBC6	Lysine-specific demethylase 3B	KDM3B	27.3521	0.474562	1.05473	0.948109	After Surgery	Before surgery
P00488	Coagulation factor XIII A chain	F13A1	71.1466	0.476417	1.23002	1.23002	Before surgery	After Surgery
Q9Y6X4	Soluble lamin-associated protein of 75 kDa	FAM169A	4.8538	0.483982	1.76892	0.565317	After Surgery	Before surgery
P02100	Hemoglobin subunit epsilon	HBE1	22.0775	0.492692	1.24879	1.24879	Before surgery	After Surgery
Q96A65	Exocyst complex component 4	EXOC4	6.1208	0.498257	1.08383	1.08383	Before surgery	After Surgery
O43290	U4/U6.U5 tri-snRNP-associated protein 1	SART1	26.3078	0.499185	1.3145	1.3145	Before surgery	After Surgery
P02679	Fibrinogen gamma chain	FGG	772.665	0.501794	1.08004	0.925891	After Surgery	Before surgery
P50454	Serpin H1	SERPINH1	6.53	0.504657	1.12509	1.12509	Before surgery	After Surgery
O15061	Synemin	SYNM	5.3203	0.507977	1.11635	1.11635	Before surgery	After Surgery
Q5VT06	Centrosome-associated protein 350	CEP350	48.2886	0.508375	1.14599	1.14599	Before surgery	After Surgery
P04083	Annexin A1	ANXA1	47.012	0.510527	1.02941	0.971435	After Surgery	Before surgery
P05156	Complement factor I	CFI	255.026	0.512139	1.10724	0.903143	After Surgery	Before surgery
P39060	Collagen alpha-1(XVIII) chain	COL18A1	11.3567	0.514285	1.11107	1.11107	Before surgery	After Surgery
A0A075B6I9	Immunoglobulin lambda variable 7-46	IGLV7-46	7.5295	0.514914	1.72926	1.72926	Before surgery	After Surgery
Q92541	RNA polymerase-associated protein RTF1 homolog	RTF1	5.9732	0.515149	1.01404	0.986156	After Surgery	Before surgery
A0M8Q6	Immunoglobulin lambda constant 7	IGLC7	71.9233	0.517576	3.20867	3.20867	Before surgery	After Surgery
P02675	Fibrinogen beta chain	FGB	910.002	0.521393	1.05731	0.945795	After Surgery	Before surgery
P29622	Kallistatin	SERPINA4	140.9	0.530717	1.08875	1.08875	Before surgery	After Surgery
O15021	Microtubule-associated serine/threonine-protein kinase 4	MAST4	20.6272	0.536238	1.15893	1.15893	Before surgery	After Surgery
Q8TF21	Ankyrin repeat domain-containing protein 24	ANKRD24	5.1366	0.539201	1.25906	1.25906	Before surgery	After Surgery
Q9NRY4	Rho GTPase-activating protein 35	ARHGAP35	34.9155	0.540068	1.08525	1.08525	Before surgery	After Surgery
P00450	Ceruloplasmin	CP	965.187	0.540184	1.06186	0.941739	After Surgery	Before surgery
A0A0B4J1Y9	Immunoglobulin heavy variable 3-72	IGHV3-72	20.8031	0.540621	1.08874	0.918494	After Surgery	Before surgery
P25311	Zinc-alpha-2-glycoprotein	AZGP1	223.708	0.546629	1.14652	0.872203	After Surgery	Before surgery
P48740	Mannan-binding lectin serine protease 1	MASP1	74.9546	0.547484	1.40348	0.712517	After Surgery	Before surgery
P09871	Complement C1s subcomponent	C1S	316.738	0.549343	1.08581	0.920973	After Surgery	Before surgery
P02655	Apolipoprotein C-II	APOC2	83.0854	0.551686	1.09368	1.09368	Before surgery	After Surgery
P06276	Cholinesterase	BCHE	59.5915	0.553696	1.11441	1.11441	Before surgery	After Surgery
P07360	Complement component C8 gamma chain	C8G	105.525	0.553723	1.03282	0.968221	After Surgery	Before surgery
O75882	Attractin	ATRN	180.44	0.554227	1.1457	0.87283	After Surgery	Before surgery
P55058	Phospholipid transfer protein	PLTP	60.4962	0.554856	1.18702	1.18702	Before surgery	After Surgery
Q86W92	Liprin-beta-1	PPFIBP1	10.6796	0.555645	1.05145	0.951071	After Surgery	Before surgery
Q92542	Nicastrin	NCSTN	5.7902	0.560169	1.36232	1.36232	Before surgery	After Surgery
P02008	Hemoglobin subunit zeta	HBZ	37.7632	0.564538	1.04298	1.04298	Before surgery	After Surgery
Q8NFC6	Biorientation of chromosomes in cell division protein 1-like 1	BOD1L1	93.6754	0.564678	1.10962	1.10962	Before surgery	After Surgery
Q03468	DNA excision repair protein ERCC-6	ERCC6	11.619	0.567896	1.56322	0.639706	After Surgery	Before surgery
P02042	Hemoglobin subunit delta	HBD	152.259	0.572414	1.06157	1.06157	Before surgery	After Surgery
Q8N4C6	Ninein	NIN	11.0322	0.573182	1.06741	0.936851	After Surgery	Before surgery
P20742	Pregnancy zone protein	PZP	379.531	0.574673	1.24437	0.803617	After Surgery	Before surgery
P05160	Coagulation factor XIII B chain	F13B	146.945	0.577678	1.08853	1.08853	Before surgery	After Surgery
Q3KQU3	MAP7 domain-containing protein 1	MAP7D1	38.9817	0.579987	1.00416	1.00416	Before surgery	After Surgery
P02671	Fibrinogen alpha chain	FGA	970.806	0.580753	1.15969	0.862302	After Surgery	Before surgery
P08185	Corticosteroid-binding globulin	SERPINA6	106.343	0.580942	1.02497	1.02497	Before surgery	After Surgery
Q4KWH8	1-phosphatidylinositol 4_5-bisphosphate phosphodiesterase eta-1	PLCH1	24.1634	0.584092	1.01057	0.989542	After Surgery	Before surgery
O95425	Supervillin	SVIL	4.8123	0.592732	1.0609	1.0609	Before surgery	After Surgery
Q96PD5	N-acetylmuramoyl-L-alanine amidase	PGLYRP2	163.167	0.59894	1.18631	1.18631	Before surgery	After Surgery
P23083	Immunoglobulin heavy variable 1-2	IGHV1-2	25.8728	0.600059	1.01702	1.01702	Before surgery	After Surgery
P36955	Pigment epithelium-derived factor	SERPINF1	147.266	0.602187	1.04708	0.955034	After Surgery	Before surgery
P00739	Haptoglobin-related protein	HPR	364.942	0.60928	1.19987	1.19987	Before surgery	After Surgery
Q04756	Hepatocyte growth factor activator	HGFAC	34.9951	0.610761	1.10554	1.10554	Before surgery	After Surgery
P01344	Insulin-like growth factor II	IGF2	5.9927	0.612515	1.49971	1.49971	Before surgery	After Surgery
P11226	Mannose-binding protein C	MBL2	25.1962	0.61931	1.02418	0.976391	After Surgery	Before surgery
P02654	Apolipoprotein C-I	APOC1	63.4322	0.621606	1.29623	1.29623	Before surgery	After Surgery
Q92523	Carnitine O-palmitoyltransferase 1_ muscle isoform	CPT1B	5.2486	0.627995	1.08384	0.922648	After Surgery	Before surgery
Q15057	Arf-GAP with coiled-coil_ ANK repeat and PH domain-containing protein 2	ACAP2	4.9581	0.632367	1.31297	0.76163	After Surgery	Before surgery
Q6PG37	Zinc finger protein 790	ZNF790	5.7346	0.633625	1.07145	0.933316	After Surgery	Before surgery
A0A0B4J1V0	Immunoglobulin heavy variable 3-15	IGHV3-15	26.6266	0.634654	1.19999	1.19999	Before surgery	After Surgery
Q96BY6	Dedicator of cytokinesis protein 10	DOCK10	68.6699	0.638179	1.00176	0.998243	After Surgery	Before surgery
Q6ZN16	Mitogen-activated protein kinase kinase kinase 15	MAP3K15	17.1325	0.642354	1.37971	0.724788	After Surgery	Before surgery
O75037	Kinesin-like protein KIF21B	KIF21B	13.3236	0.64353	1.11178	1.11178	Before surgery	After Surgery
Q9NUD5	Zinc finger CCHC domain-containing protein 3	ZCCHC3	12.8256	0.64511	1.16443	0.858786	After Surgery	Before surgery
P06727	Apolipoprotein A-IV	APOA4	528.763	0.654034	1.10972	1.10972	Before surgery	After Surgery
A0A0C4DH38	Immunoglobulin heavy variable 5-51	IGHV5-51	48.6306	0.661317	1.0709	0.933794	After Surgery	Before surgery
P02775	Platelet basic protein	PPBP	7.9954	0.664854	1.47661	0.677228	After Surgery	Before surgery
Q8IWC1	MAP7 domain-containing protein 3	MAP7D3	21.4351	0.669139	1.03625	0.965015	After Surgery	Before surgery
P00736	Complement C1r subcomponent	C1R	325.713	0.67295	1.07672	0.928751	After Surgery	Before surgery
Q15485	Ficolin-2	FCN2	19.4756	0.679611	1.14762	0.871372	After Surgery	Before surgery
P00751	Complement factor B	CFB	535.002	0.680178	1.06293	0.940794	After Surgery	Before surgery
P00742	Coagulation factor X	F10	105.648	0.681318	1.07036	0.934264	After Surgery	Before surgery
Q6GQQ9	OTU domain-containing protein 7B	OTUD7B	10.479	0.68216	2.10885	2.10885	Before surgery	After Surgery
P01876	Immunoglobulin heavy constant alpha 1	IGHA1	309.394	0.683055	1.09418	0.913923	After Surgery	Before surgery
Q7Z3Y8	Keratin_ type I cytoskeletal 27	KRT27	12.3915	0.685166	1.01658	0.983691	After Surgery	Before surgery
P36980	Complement factor H-related protein 2	CFHR2	71.109	0.685372	1.0884	0.918781	After Surgery	Before surgery
P00734	Prothrombin	F2	528.615	0.686157	1.13157	1.13157	Before surgery	After Surgery
Q8WU03	Glycine N-acyltransferase-like protein 2	GLYATL2	7.446	0.686628	1.07648	1.07648	Before surgery	After Surgery
Q8TCU6	Phosphatidylinositol 3_4_5-trisphosphate-dependent Rac exchanger 1 protein	PREX1	15.1732	0.693776	1.23901	0.807097	After Surgery	Before surgery
P01780	Immunoglobulin heavy variable 3-7	IGHV3-7	46.9992	0.695145	1.10406	1.10406	Before surgery	After Surgery
P02652	Apolipoprotein A-II	APOA2	174.713	0.699799	1.12865	1.12865	Before surgery	After Surgery
P12081	Histidine--tRNA ligase_ cytoplasmic	HARS	11.8019	0.716423	1.3519	0.739702	After Surgery	Before surgery
P05543	Thyroxine-binding globulin	SERPINA7	142.488	0.718914	1.13111	1.13111	Before surgery	After Surgery
P42898	Methylenetetrahydrofolate reductase	MTHFR	12.0304	0.719585	1.2187	1.2187	Before surgery	After Surgery
A0A0C4DH34	Immunoglobulin heavy variable 4-28	IGHV4-28	16.2514	0.731559	1.03751	0.963848	After Surgery	Before surgery
Q8NEY1	Neuron navigator 1	NAV1	60.9555	0.733827	1.06304	1.06304	Before surgery	After Surgery
P06681	Complement C2	C2	269.14	0.735556	1.09361	1.09361	Before surgery	After Surgery
Q96JG9	Zinc finger protein 469	ZNF469	81.0516	0.736531	1.18861	1.18861	Before surgery	After Surgery
O15078	Centrosomal protein of 290 kDa	CEP290	83.8126	0.738136	1.11348	0.898087	After Surgery	Before surgery
P04003	C4b-binding protein alpha chain	C4BPA	477.783	0.740258	1.08027	0.925694	After Surgery	Before surgery
P02533	Keratin_ type I cytoskeletal 14	KRT14	75.2139	0.743253	1.17008	1.17008	Before surgery	After Surgery
Q96PY5	Formin-like protein 2	FMNL2	17.6858	0.745605	1.64836	0.606663	After Surgery	Before surgery
P33991	DNA replication licensing factor MCM4	MCM4	5.174	0.748511	1.03908	1.03908	Before surgery	After Surgery
Q8N9V7	Testis- and ovary-specific PAZ domain-containing protein 1	TOPAZ1	25.5909	0.752538	1.05426	1.05426	Before surgery	After Surgery
P02790	Hemopexin	HPX	465.842	0.754028	1.02529	0.975332	After Surgery	Before surgery
Q96L93	Kinesin-like protein KIF16B	KIF16B	26.7005	0.754174	1.14099	1.14099	Before surgery	After Surgery
P05090	Apolipoprotein D	APOD	110.323	0.764529	1.05155	1.05155	Before surgery	After Surgery
P01861	Immunoglobulin heavy constant gamma 4	IGHG4	167.091	0.76467	1.04087	0.960734	After Surgery	Before surgery
Q99698	Lysosomal-trafficking regulator	LYST	15.1592	0.772688	1.33764	0.747587	After Surgery	Before surgery
Q14244	Ensconsin	MAP7	20.4497	0.776411	1.17303	0.852496	After Surgery	Before surgery
P10909	Clusterin	CLU	295.424	0.779043	1.03133	0.969625	After Surgery	Before surgery
O75460	Serine/threonine-protein kinase/endoribonuclease IRE1	ERN1	13.2536	0.789416	1.06793	0.936389	After Surgery	Before surgery
Q7LG56	Ribonucleoside-diphosphate reductase subunit M2 B	RRM2B	12.4594	0.797306	1.1139	1.1139	Before surgery	After Surgery
P01034	Cystatin-C	CST3	7.6686	0.800637	1.20331	1.20331	Before surgery	After Surgery
Q76NI1	Protein very KIND	KNDC1	5.2039	0.802955	1.03983	1.03983	Before surgery	After Surgery
Q7L5N1	COP9 signalosome complex subunit 6	COPS6	6.8321	0.805727	1.37715	0.72614	After Surgery	Before surgery
A0A0C4DH68	Immunoglobulin kappa variable 2-24	IGKV2-24	7.678	0.805811	1.06226	0.94139	After Surgery	Before surgery
P01008	Antithrombin-III	SERPINC1	481.59	0.817525	1.05967	1.05967	Before surgery	After Surgery
Q16610	Extracellular matrix protein 1	ECM1	93.2348	0.817704	1.06344	0.940346	After Surgery	Before surgery
Q9NR96	Toll-like receptor 9	TLR9	12.3851	0.821084	1.05707	1.05707	Before surgery	After Surgery
Q9Y6X9	MORC family CW-type zinc finger protein 2	MORC2	16.9874	0.825793	1.10796	1.10796	Before surgery	After Surgery
P09525	Annexin A4	ANXA4	12.2649	0.826471	1.00054	0.999459	After Surgery	Before surgery
P01024	Complement C3	C3	2552.49	0.827065	1.0359	0.965343	After Surgery	Before surgery
P14902	Indoleamine 2_3-dioxygenase 1	IDO1	10.8156	0.827497	2.00706	2.00706	Before surgery	After Surgery
Q5T197	DC-STAMP domain-containing protein 1	DCST1	10.7512	0.830133	1.11709	1.11709	Before surgery	After Surgery
Q562R1	Beta-actin-like protein 2	ACTBL2	37.1196	0.833432	1.10527	0.904753	After Surgery	Before surgery
Q96KN2	Beta-Ala-His dipeptidase	CNDP1	105.338	0.841901	1.00413	1.00413	Before surgery	After Surgery
P24468	COUP transcription factor 2	NR2F2	5.5504	0.842102	1.03045	1.03045	Before surgery	After Surgery
Q12805	EGF-containing fibulin-like extracellular matrix protein 1	EFEMP1	70.4421	0.843392	1.0307	1.0307	Before surgery	After Surgery
Q92598	Heat shock protein 105 kDa	HSPH1	43.4158	0.854049	1.0516	0.950931	After Surgery	Before surgery
Q6PD62	RNA polymerase-associated protein CTR9 homolog	CTR9	5.098	0.857818	1.11595	1.11595	Before surgery	After Surgery
Q9UBV8	Peflin	PEF1	12.0092	0.863494	1.01153	0.9886	After Surgery	Before surgery
Q8IWZ5	Tripartite motif-containing protein 42	TRIM42	11.9806	0.865381	1.08928	0.918037	After Surgery	Before surgery
P02787	Serotransferrin	TF	1248.66	0.866895	1.02004	0.980355	After Surgery	Before surgery
Q9ULV0	Unconventional myosin-Vb	MYO5B	5.9428	0.872461	1.0154	0.984835	After Surgery	Before surgery
P06312	Immunoglobulin kappa variable 4-1	IGKV4-1	7.6716	0.874887	1.21815	0.820914	After Surgery	Before surgery
B1AJZ9	Forkhead-associated domain-containing protein 1	FHAD1	67.9524	0.877279	1.02007	1.02007	Before surgery	After Surgery
P17936	Insulin-like growth factor-binding protein 3	IGFBP3	5.3399	0.877293	1.1512	0.868662	After Surgery	Before surgery
P01782	Immunoglobulin heavy variable 3-9	IGHV3-9	25.1014	0.880536	1.25241	0.798462	After Surgery	Before surgery
Q9UK55	Protein Z-dependent protease inhibitor	SERPINA10	63.7517	0.882814	1.01979	1.01979	Before surgery	After Surgery
P02765	Alpha-2-HS-glycoprotein	AHSG	258.669	0.885467	1.0525	0.950117	After Surgery	Before surgery
A4UGR9	Xin actin-binding repeat-containing protein 2	XIRP2	6.0241	0.89289	1.162	0.860584	After Surgery	Before surgery
P01880	Immunoglobulin heavy constant delta	IGHD	62.2956	0.898869	1.14745	1.14745	Before surgery	After Surgery
P0C0L4	Complement C4-A	C4A	1477.5	0.901644	1.03066	1.03066	Before surgery	After Surgery
P0C0L5	Complement C4-B	C4B	1489.51	0.901644	1.03066	1.03066	Before surgery	After Surgery
Q13523	Serine/threonine-protein kinase PRP4 homolog	PRPF4B	16.553	0.903523	1.1395	1.1395	Before surgery	After Surgery
A0A0C4DH72	Immunoglobulin kappa variable 1-6	IGKV1-6	30.6204	0.905887	1.0993	0.909673	After Surgery	Before surgery
Q96IY4	Carboxypeptidase B2	CPB2	79.3012	0.908987	1.07103	1.07103	Before surgery	After Surgery
Q08380	Galectin-3-binding protein	LGALS3BP	110.569	0.913951	1.43539	1.43539	Before surgery	After Surgery
P08603	Complement factor H	CFH	947.33	0.918968	1.02418	1.02418	Before surgery	After Surgery
Q12774	Rho guanine nucleotide exchange factor 5	ARHGEF5	6.0971	0.920361	1.02871	1.02871	Before surgery	After Surgery
Q5U5Z8	Cytosolic carboxypeptidase 2	AGBL2	21.8991	0.924057	1.09535	0.912953	After Surgery	Before surgery
Q15166	Serum paraoxonase/lactonase 3	PON3	59.6954	0.92887	1.02948	0.971362	After Surgery	Before surgery
Q9UHR6	Zinc finger HIT domain-containing protein 2	ZNHIT2	17.7128	0.931263	1.03442	1.03442	Before surgery	After Surgery
P02656	Apolipoprotein C-III	APOC3	34.4142	0.932642	1.20108	1.20108	Before surgery	After Surgery
Q8IYU8	Calcium uptake protein 2_ mitochondrial	MICU2	13.3364	0.933961	1.0871	1.0871	Before surgery	After Surgery
A4D2P6	Delphilin	GRID2IP	11.0017	0.938845	1.03163	0.969339	After Surgery	Before surgery
O43815	Striatin	STRN	5.2437	0.944029	1.21333	0.824178	After Surgery	Before surgery
P35542	Serum amyloid A-4 protein	SAA4	79.1984	0.944053	1.07429	1.07429	Before surgery	After Surgery
P42356	Phosphatidylinositol 4-kinase alpha	PI4KA	19.8227	0.94565	1.6448	0.607978	After Surgery	Before surgery
Q14624	Inter-alpha-trypsin inhibitor heavy chain H4	ITIH4	643.514	0.949478	1.01167	0.988463	After Surgery	Before surgery
Q9BYX2	TBC1 domain family member 2A	TBC1D2	14.7672	0.949951	1.01366	0.986523	After Surgery	Before surgery
Q2VYF4	LETM1 domain-containing protein LETM2_ mitochondrial	LETM2	4.9425	0.950998	1.46084	1.46084	Before surgery	After Surgery
O15068	Guanine nucleotide exchange factor DBS	MCF2L	5.2163	0.957498	1.29119	0.77448	After Surgery	Before surgery
Q86UP2	Kinectin	KTN1	38.0614	0.958121	1.01388	0.986314	After Surgery	Before surgery
P02760	Protein AMBP	AMBP	290.218	0.958671	1.02477	1.02477	Before surgery	After Surgery
P01877	Immunoglobulin heavy constant alpha 2	IGHA2	212.539	0.963578	1.22696	0.815023	After Surgery	Before surgery
Q92974	Rho guanine nucleotide exchange factor 2	ARHGEF2	5.5123	0.967009	1.63034	0.613369	After Surgery	Before surgery
P00747	Plasminogen	PLG	737.824	0.971467	1.02658	0.974106	After Surgery	Before surgery
Q13972	Ras-specific guanine nucleotide-releasing factor 1	RASGRF1	5.9539	0.97658	1.15741	1.15741	Before surgery	After Surgery
Q9H4A6	Golgi phosphoprotein 3	GOLPH3	25.1723	0.981122	1.03935	1.03935	Before surgery	After Surgery
P07358	Complement component C8 beta chain	C8B	245.07	0.983984	1.02645	1.02645	Before surgery	After Surgery
Q149M9	NACHT domain- and WD repeat-containing protein 1	NWD1	42.2623	0.988146	1.32973	0.752031	After Surgery	Before surgery
P02753	Retinol-binding protein 4	RBP4	134.83	0.991929	1.09587	1.09587	Before surgery	After Surgery
O60941	Dystrobrevin beta	DTNB	10.0148	0.995726	1.04503	0.956909	After Surgery	Before surgery
P01031	Complement C5	C5	781.144	0.99805	1.00565	0.994385	After Surgery	Before surgery
P02647	Apolipoprotein A-I	APOA1	576.255	0.998093	1.01398	1.01398	Before surgery	After Surgery
A0A0C4DH67	Immunoglobulin kappa variable 1-8	IGKV1-8	37.6517	0.999935	1.12686	1.12686	Before surgery	After Surgery

## Sheet: S3.4
Table S3.4: Total list of proteins quantified by discovery proteomics in plasma samples of TAA patients collected pre-operatively compared to healthy control (BB vs HC) - Group B
Accession	Description	Gene name	Confidence score	Anova (p)	Max fold change	New Fold Change	Highest mean condition	Lowest mean condition
Q9P2E3	NFX1-type zinc finger-containing protein 1	ZNFX1	19.6775	0.000715616	2.50377	2.50377	Before Surgery	Healthy control
P18428	Lipopolysaccharide-binding protein	LBP	56.9227	0.000969657	2.79654	2.79654	Before Surgery	Healthy control
P02748	Complement component C9	C9	393.501	0.00141922	1.84917	1.84917	Before Surgery	Healthy control
Q14624	Inter-alpha-trypsin inhibitor heavy chain H4	ITIH4	643.514	0.00159088	1.4836	1.4836	Before Surgery	Healthy control
P02765	Alpha-2-HS-glycoprotein	AHSG	258.669	0.00211382	2.24154	0.446121	Healthy control	Before Surgery
Q12774	Rho guanine nucleotide exchange factor 5	ARHGEF5	6.0971	0.00372087	1.92225	1.92225	Before Surgery	Healthy control
P02775	Platelet basic protein	PPBP	7.9954	0.00689622	2.07023	2.07023	Before Surgery	Healthy control
Q9Y4J8	Dystrobrevin alpha	DTNA	10.4113	0.00804527	7.94932	7.94932	Before Surgery	Healthy control
P02647	Apolipoprotein A-I	APOA1	576.255	0.01144	1.65401	0.604593	Healthy control	Before Surgery
P01857	Immunoglobulin heavy constant gamma 1	IGHG1	191.308	0.0141255	2.03913	0.490406	Healthy control	Before Surgery
P27169	Serum paraoxonase/arylesterase 1	PON1	272.947	0.0165785	1.5575	0.642056	Healthy control	Before Surgery
P05109	Protein S100-A8	S100A8	7.3999	0.0216567	2.54818	2.54818	Before Surgery	Healthy control
P01859	Immunoglobulin heavy constant gamma 2	IGHG2	145.99	0.0217082	2.58847	0.386329	Healthy control	Before Surgery
Q9UHR6	Zinc finger HIT domain-containing protein 2	ZNHIT2	17.7128	0.0239289	2.05531	2.05531	Before Surgery	Healthy control
Q9NRD9	Dual oxidase 1	DUOX1	13.7125	0.0277585	2.38842	0.418687	Healthy control	Before Surgery
Q8IV77	Cyclic nucleotide-gated cation channel alpha-4	CNGA4	5.1336	0.0286169	2.74541	0.364245	Healthy control	Before Surgery
O95445	Apolipoprotein M	APOM	94.1945	0.0320234	1.4039	0.712301	Healthy control	Before Surgery
Q15020	Squamous cell carcinoma antigen recognized by T-cells 3	SART3	19.6555	0.0362987	1.66645	1.66645	Before Surgery	Healthy control
Q06033	Inter-alpha-trypsin inhibitor heavy chain H3	ITIH3	260.046	0.0376526	1.62941	1.62941	Before Surgery	Healthy control
P04004	Vitronectin	VTN	226.985	0.0418619	1.39881	0.714895	Healthy control	Before Surgery
Q96L93	Kinesin-like protein KIF16B	KIF16B	26.7005	0.0421212	2.04555	2.04555	Before Surgery	Healthy control
Q12840	Kinesin heavy chain isoform 5A	KIF5A	13.7442	0.0513739	1.16385	1.16385	Before Surgery	Healthy control
P09525	Annexin A4	ANXA4	12.2649	0.0544489	1.83166	1.83166	Before Surgery	Healthy control
P01011	Alpha-1-antichymotrypsin	SERPINA3	516.151	0.0547073	1.35788	1.35788	Before Surgery	Healthy control
P31150	Rab GDP dissociation inhibitor alpha	GDI1	12.5196	0.0578792	2.096	2.096	Before Surgery	Healthy control
Q96AY4	Tetratricopeptide repeat protein 28	TTC28	9.8488	0.0590488	1.5282	0.654366	Healthy control	Before Surgery
P01034	Cystatin-C	CST3	7.6686	0.0595938	2.19936	2.19936	Before Surgery	Healthy control
Q86UK0	ATP-binding cassette sub-family A member 12	ABCA12	16.9738	0.0598857	1.65572	1.65572	Before Surgery	Healthy control
A0A075B6S6	Immunoglobulin kappa variable 2D-30	IGKV2D-30	25.2479	0.0602335	7.36158	7.36158	Before Surgery	Healthy control
O60941	Dystrobrevin beta	DTNB	10.0148	0.0636911	1.74486	0.573111	Healthy control	Before Surgery
P10643	Complement component C7	C7	318.01	0.0643454	1.39225	1.39225	Before Surgery	Healthy control
P01701	Immunoglobulin lambda variable 1-51	IGLV1-51	8.0188	0.0645819	2.08688	2.08688	Before Surgery	Healthy control
Q08380	Galectin-3-binding protein	LGALS3BP	110.569	0.0650763	2.23388	0.447651	Healthy control	Before Surgery
P02766	Transthyretin	TTR	165.836	0.0650939	1.63916	0.610069	Healthy control	Before Surgery
P04070	Vitamin K-dependent protein C	PROC	41.1787	0.0689992	1.17042	0.854393	Healthy control	Before Surgery
P02741	C-reactive protein	CRP	125	0.071219	4.14378	4.14378	Before Surgery	Healthy control
P80108	Phosphatidylinositol-glycan-specific phospholipase D	GPLD1	131.254	0.0719864	1.52522	0.655643	Healthy control	Before Surgery
P02654	Apolipoprotein C-I	APOC1	63.4322	0.0725835	1.6463	0.607422	Healthy control	Before Surgery
P00751	Complement factor B	CFB	535.002	0.0741587	1.29224	1.29224	Before Surgery	Healthy control
Q8WU03	Glycine N-acyltransferase-like protein 2	GLYATL2	7.446	0.0743628	1.5121	1.5121	Before Surgery	Healthy control
P01877	Immunoglobulin heavy constant alpha 2	IGHA2	212.539	0.0764477	1.60466	0.623186	Healthy control	Before Surgery
Q14520	Hyaluronan-binding protein 2	HABP2	114.051	0.0769666	1.69558	0.589769	Healthy control	Before Surgery
O43815	Striatin	STRN	5.2437	0.0779822	1.26988	1.26988	Before Surgery	Healthy control
P01880	Immunoglobulin heavy constant delta	IGHD	62.2956	0.0813975	5.90168	0.169443	Healthy control	Before Surgery
Q16281	Cyclic nucleotide-gated cation channel alpha-3	CNGA3	10.6142	0.0871508	2.1405	0.467181	Healthy control	Before Surgery
P02750	Leucine-rich alpha-2-glycoprotein	LRG1	241.976	0.0873464	1.4385	1.4385	Before Surgery	Healthy control
P08697	Alpha-2-antiplasmin	SERPINF2	259.071	0.0887317	1.19128	0.839431	Healthy control	Before Surgery
P00450	Ceruloplasmin	CP	965.187	0.0894075	1.2246	1.2246	Before Surgery	Healthy control
P02652	Apolipoprotein A-II	APOA2	174.713	0.090383	1.42446	0.702022	Healthy control	Before Surgery
P02787	Serotransferrin	TF	1248.66	0.0911486	1.32566	0.754342	Healthy control	Before Surgery
P05155	Plasma protease C1 inhibitor	SERPING1	284.485	0.0913431	1.26522	1.26522	Before Surgery	Healthy control
O95613	Pericentrin	PCNT	69.9226	0.0922371	1.24393	0.803904	Healthy control	Before Surgery
Q562R1	Beta-actin-like protein 2	ACTBL2	37.1196	0.0950018	1.54368	0.647803	Healthy control	Before Surgery
P02549	Spectrin alpha chain_ erythrocytic 1	SPTA1	30.7514	0.0961091	1.60714	0.622224	Healthy control	Before Surgery
Q15293	Reticulocalbin-1	RCN1	20.2226	0.101263	1.47974	0.675796	Healthy control	Before Surgery
Q70CQ1	Ubiquitin carboxyl-terminal hydrolase 49	USP49	13.598	0.102934	1.51192	1.51192	Before Surgery	Healthy control
P02100	Hemoglobin subunit epsilon	HBE1	22.0775	0.103225	1.91781	1.91781	Before Surgery	Healthy control
Q8IWJ2	GRIP and coiled-coil domain-containing protein 2	GCC2	20.2164	0.103531	1.91311	1.91311	Before Surgery	Healthy control
A0A0C4DH72	Immunoglobulin kappa variable 1-6	IGKV1-6	30.6204	0.106423	2.19596	0.455381	Healthy control	Before Surgery
Q92496	Complement factor H-related protein 4	CFHR4	19.3675	0.107897	1.32737	0.753369	Healthy control	Before Surgery
P02749	Beta-2-glycoprotein 1	APOH	274.646	0.109214	1.37556	1.37556	Before Surgery	Healthy control
Q9NZP8	Complement C1r subcomponent-like protein	C1RL	35.1526	0.110514	1.285	0.778211	Healthy control	Before Surgery
P02768	Serum albumin	ALB	1046.15	0.110521	1.78142	0.561351	Healthy control	Before Surgery
P43652	Afamin	AFM	414.782	0.113906	1.28451	0.778509	Healthy control	Before Surgery
P25311	Zinc-alpha-2-glycoprotein	AZGP1	223.708	0.115793	1.26705	1.26705	Before Surgery	Healthy control
Q9NUD5	Zinc finger CCHC domain-containing protein 3	ZCCHC3	12.8256	0.118544	1.3491	1.3491	Before Surgery	Healthy control
P36980	Complement factor H-related protein 2	CFHR2	71.109	0.127516	1.23354	1.23354	Before Surgery	Healthy control
P14151	L-selectin	SELL	28.8347	0.130205	1.19483	0.836938	Healthy control	Before Surgery
Q9P281	BAH and coiled-coil domain-containing protein 1	BAHCC1	11.6664	0.133148	1.63778	0.610584	Healthy control	Before Surgery
A4UGR9	Xin actin-binding repeat-containing protein 2	XIRP2	6.0241	0.133853	3.82869	3.82869	Before Surgery	Healthy control
P41222	Prostaglandin-H2 D-isomerase	PTGDS	19.2757	0.137828	2.60871	2.60871	Before Surgery	Healthy control
P02753	Retinol-binding protein 4	RBP4	134.83	0.138167	1.41044	0.708998	Healthy control	Before Surgery
P06727	Apolipoprotein A-IV	APOA4	528.763	0.140008	1.40784	0.710308	Healthy control	Before Surgery
Q08830	Fibrinogen-like protein 1	FGL1	24.6139	0.141927	4.25355	4.25355	Before Surgery	Healthy control
P02042	Hemoglobin subunit delta	HBD	152.259	0.144259	1.18734	1.18734	Before Surgery	Healthy control
P02746	Complement C1q subcomponent subunit B	C1QB	20.646	0.147572	1.59627	1.59627	Before Surgery	Healthy control
Q8TF21	Ankyrin repeat domain-containing protein 24	ANKRD24	5.1366	0.157899	1.51132	1.51132	Before Surgery	Healthy control
Q15582	Transforming growth factor-beta-induced protein ig-h3	TGFBI	16.3978	0.158427	1.70128	0.587793	Healthy control	Before Surgery
O15068	Guanine nucleotide exchange factor DBS	MCF2L	5.2163	0.160602	2.7707	0.360919	Healthy control	Before Surgery
P61970	Nuclear transport factor 2	NUTF2	6.058	0.162287	2.316	0.43178	Healthy control	Before Surgery
P06681	Complement C2	C2	269.14	0.162405	1.29091	1.29091	Before Surgery	Healthy control
A0A075B6K4	Immunoglobulin lambda variable 3-10	IGLV3-10	12.8259	0.171013	1.49714	1.49714	Before Surgery	Healthy control
P14060	3 beta-hydroxysteroid dehydrogenase/Delta 5-->4-isomerase type 1	HSD3B1	13.286	0.171359	1.28957	0.77545	Healthy control	Before Surgery
P00915	Carbonic anhydrase 1	CA1	22.6018	0.171428	1.50579	1.50579	Before Surgery	Healthy control
P50454	Serpin H1	SERPINH1	6.53	0.174656	1.40371	1.40371	Before Surgery	Healthy control
A0A0C4DH34	Immunoglobulin heavy variable 4-28	IGHV4-28	16.2514	0.176036	1.38151	1.38151	Before Surgery	Healthy control
P43251	Biotinidase	BTD	35.2846	0.176522	1.28212	0.779958	Healthy control	Before Surgery
Q5JWR5	Protein dopey-1	DOPEY1	48.3139	0.176625	1.29379	0.772921	Healthy control	Before Surgery
Q86W92	Liprin-beta-1	PPFIBP1	10.6796	0.178724	1.12502	1.12502	Before Surgery	Healthy control
P02743	Serum amyloid P-component	APCS	39.7875	0.180296	1.35147	1.35147	Before Surgery	Healthy control
P02533	Keratin_ type I cytoskeletal 14	KRT14	75.2139	0.184261	2.49673	2.49673	Before Surgery	Healthy control
Q92541	RNA polymerase-associated protein RTF1 homolog	RTF1	5.9732	0.186155	1.69497	1.69497	Before Surgery	Healthy control
P0DJI9	Serum amyloid A-2 protein	SAA2	160.064	0.18632	30.2301	30.2301	Before Surgery	Healthy control
Q14789	Golgin subfamily B member 1	GOLGB1	88.5453	0.18641	1.6193	1.6193	Before Surgery	Healthy control
P02788	Lactotransferrin	LTF	6.2014	0.186688	1.20739	0.828231	Healthy control	Before Surgery
P00738	Haptoglobin	HP	602.306	0.187043	1.42885	1.42885	Before Surgery	Healthy control
P07360	Complement component C8 gamma chain	C8G	105.525	0.187427	1.18329	1.18329	Before Surgery	Healthy control
Q7Z444	GTPase ERas	ERAS	6.7578	0.187869	216.48	216.48	Before Surgery	Healthy control
Q76NI1	Protein very KIND	KNDC1	5.2039	0.188349	2.155	2.155	Before Surgery	Healthy control
P01700	Immunoglobulin lambda variable 1-47	IGLV1-47	28.1226	0.189479	1.54786	1.54786	Before Surgery	Healthy control
P0DJI8	Serum amyloid A-1 protein	SAA1	181.891	0.191449	34.5679	34.5679	Before Surgery	Healthy control
Q99698	Lysosomal-trafficking regulator	LYST	15.1592	0.200156	1.21259	0.824679	Healthy control	Before Surgery
P35908	Keratin_ type II cytoskeletal 2 epidermal	KRT2	147.518	0.200245	1.53698	1.53698	Before Surgery	Healthy control
A0A0A0MS15	Immunoglobulin heavy variable 3-49	IGHV3-49	20.4026	0.201518	1.26204	0.792366	Healthy control	Before Surgery
P13645	Keratin_ type I cytoskeletal 10	KRT10	205.313	0.203138	1.53831	1.53831	Before Surgery	Healthy control
P03952	Plasma kallikrein	KLKB1	264.283	0.208409	1.19377	1.19377	Before Surgery	Healthy control
P01860	Immunoglobulin heavy constant gamma 3	IGHG3	179.7	0.209729	1.71434	0.583314	Healthy control	Before Surgery
Q7LBC6	Lysine-specific demethylase 3B	KDM3B	27.3521	0.211777	1.4215	0.703482	Healthy control	Before Surgery
P08779	Keratin_ type I cytoskeletal 16	KRT16	67.4284	0.216705	1.2402	0.806322	Healthy control	Before Surgery
O75533	Splicing factor 3B subunit 1	SF3B1	7.2672	0.218549	1.26987	0.787481	Healthy control	Before Surgery
Q92542	Nicastrin	NCSTN	5.7902	0.218899	1.47868	0.67628	Healthy control	Before Surgery
Q15048	Leucine-rich repeat-containing protein 14	LRRC14	11.5246	0.221094	1.20182	0.83207	Healthy control	Before Surgery
P69905	Hemoglobin subunit alpha	HBA1	137.498	0.223709	1.18978	1.18978	Before Surgery	Healthy control
Q9NRY4	Rho GTPase-activating protein 35	ARHGAP35	34.9155	0.233578	1.30756	1.30756	Before Surgery	Healthy control
P01008	Antithrombin-III	SERPINC1	481.59	0.235467	1.21213	0.824995	Healthy control	Before Surgery
Q5UIP0	Telomere-associated protein RIF1	RIF1	27.1582	0.237295	1.97316	0.506802	Healthy control	Before Surgery
P02655	Apolipoprotein C-II	APOC2	83.0854	0.240514	1.25606	0.796142	Healthy control	Before Surgery
Q7Z794	Keratin_ type II cytoskeletal 1b	KRT77	45.4978	0.242038	1.29128	1.29128	Before Surgery	Healthy control
P51884	Lumican	LUM	124.544	0.24669	1.31795	0.758751	Healthy control	Before Surgery
P24468	COUP transcription factor 2	NR2F2	5.5504	0.247719	1.39713	1.39713	Before Surgery	Healthy control
Q6PG37	Zinc finger protein 790	ZNF790	5.7346	0.247864	1.23979	1.23979	Before Surgery	Healthy control
P01876	Immunoglobulin heavy constant alpha 1	IGHA1	309.394	0.249689	1.30587	0.765773	Healthy control	Before Surgery
P11532	Dystrophin	DMD	30.7486	0.254229	1.35473	0.738152	Healthy control	Before Surgery
P00488	Coagulation factor XIII A chain	F13A1	71.1466	0.254975	1.25161	0.798972	Healthy control	Before Surgery
P01780	Immunoglobulin heavy variable 3-7	IGHV3-7	46.9992	0.258144	1.37125	0.729263	Healthy control	Before Surgery
Q8IWZ5	Tripartite motif-containing protein 42	TRIM42	11.9806	0.259258	1.21755	1.21755	Before Surgery	Healthy control
P39880	Homeobox protein cut-like 1	CUX1	48.7371	0.260355	1.30782	0.764631	Healthy control	Before Surgery
P08185	Corticosteroid-binding globulin	SERPINA6	106.343	0.261627	1.12025	0.892659	Healthy control	Before Surgery
P01834	Immunoglobulin kappa constant	IGKC	147.423	0.262444	1.24067	0.806018	Healthy control	Before Surgery
P07225	Vitamin K-dependent protein S	PROS1	287.268	0.268493	1.16062	0.861605	Healthy control	Before Surgery
P13796	Plastin-2	LCP1	11.6087	0.271614	1.81938	0.549637	Healthy control	Before Surgery
P23508	Colorectal mutant cancer protein	MCC	26.1357	0.271753	1.39826	0.715175	Healthy control	Before Surgery
O95425	Supervillin	SVIL	4.8123	0.27208	1.41227	1.41227	Before Surgery	Healthy control
Q9BYX2	TBC1 domain family member 2A	TBC1D2	14.7672	0.272414	1.18364	1.18364	Before Surgery	Healthy control
Q149M9	NACHT domain- and WD repeat-containing protein 1	NWD1	42.2623	0.275674	1.48101	1.48101	Before Surgery	Healthy control
O75037	Kinesin-like protein KIF21B	KIF21B	13.3236	0.277213	1.49764	0.667719	Healthy control	Before Surgery
P04259	Keratin_ type II cytoskeletal 6B	KRT6B	60.1106	0.277326	1.32713	1.32713	Before Surgery	Healthy control
P69891	Hemoglobin subunit gamma-1	HBG1	15.5485	0.277994	1.81688	1.81688	Before Surgery	Healthy control
P42898	Methylenetetrahydrofolate reductase	MTHFR	12.0304	0.279287	1.20001	0.833329	Healthy control	Before Surgery
A0A0B4J1Y9	Immunoglobulin heavy variable 3-72	IGHV3-72	20.8031	0.287334	1.112	0.899278	Healthy control	Before Surgery
P08571	Monocyte differentiation antigen CD14	CD14	50.5274	0.293921	1.19459	1.19459	Before Surgery	Healthy control
A0A0J9YXX1	Immunoglobulin heavy variable 5-10-1	IGHV5-10-1	33.7858	0.297474	1.28773	1.28773	Before Surgery	Healthy control
P01602	Immunoglobulin kappa variable 1-5	IGKV1-5	31.8368	0.303253	1.34427	1.34427	Before Surgery	Healthy control
P01764	Immunoglobulin heavy variable 3-23	IGHV3-23	36.8826	0.304007	5.44269	5.44269	Before Surgery	Healthy control
Q8TCU4	Alstrom syndrome protein 1	ALMS1	49.5753	0.304534	1.10584	0.904293	Healthy control	Before Surgery
O15021	Microtubule-associated serine/threonine-protein kinase 4	MAST4	20.6272	0.310161	1.74547	1.74547	Before Surgery	Healthy control
P20851	C4b-binding protein beta chain	C4BPB	67.1081	0.311635	1.29432	0.772604	Healthy control	Before Surgery
P10909	Clusterin	CLU	295.424	0.312643	1.10955	0.901266	Healthy control	Before Surgery
P05452	Tetranectin	CLEC3B	90.1707	0.314534	1.15064	0.869084	Healthy control	Before Surgery
A4D2P6	Delphilin	GRID2IP	11.0017	0.320722	1.2373	0.808211	Healthy control	Before Surgery
Q9ULV0	Unconventional myosin-Vb	MYO5B	5.9428	0.32185	1.22808	1.22808	Before Surgery	Healthy control
P15814	Immunoglobulin lambda-like polypeptide 1	IGLL1	15.4493	0.326127	1.22364	1.22364	Before Surgery	Healthy control
B1AJZ9	Forkhead-associated domain-containing protein 1	FHAD1	67.9524	0.327045	1.15125	0.868623	Healthy control	Before Surgery
P02751	Fibronectin	FN1	969.353	0.328721	1.43092	0.698852	Healthy control	Before Surgery
Q96IY4	Carboxypeptidase B2	CPB2	79.3012	0.329974	1.23393	1.23393	Before Surgery	Healthy control
Q14980	Nuclear mitotic apparatus protein 1	NUMA1	18.1625	0.347566	3.54222	3.54222	Before Surgery	Healthy control
P01706	Immunoglobulin lambda variable 2-11	IGLV2-11	7.3114	0.349789	1.58301	1.58301	Before Surgery	Healthy control
P80748	Immunoglobulin lambda variable 3-21	IGLV3-21	18.6682	0.352829	4.60998	4.60998	Before Surgery	Healthy control
Q13972	Ras-specific guanine nucleotide-releasing factor 1	RASGRF1	5.9539	0.353343	1.65164	1.65164	Before Surgery	Healthy control
Q6ZN16	Mitogen-activated protein kinase kinase kinase 15	MAP3K15	17.1325	0.353381	1.5116	1.5116	Before Surgery	Healthy control
P02760	Protein AMBP	AMBP	290.218	0.354383	1.21602	1.21602	Before Surgery	Healthy control
Q5RGS3	Protein FAM74A1	FAM74A1	6.5848	0.366985	1.85098	1.85098	Before Surgery	Healthy control
P06276	Cholinesterase	BCHE	59.5915	0.370447	1.31366	1.31366	Before Surgery	Healthy control
P17936	Insulin-like growth factor-binding protein 3	IGFBP3	5.3399	0.371155	1.17271	0.852723	Healthy control	Before Surgery
P00736	Complement C1r subcomponent	C1R	325.713	0.374543	1.12919	1.12919	Before Surgery	Healthy control
Q9HAW4	Claspin	CLSPN	24.8947	0.37456	1.16896	0.855462	Healthy control	Before Surgery
P19652	Alpha-1-acid glycoprotein 2	ORM2	208.198	0.379075	1.12053	0.892438	Healthy control	Before Surgery
P00748	Coagulation factor XII	F12	103.577	0.381715	1.19026	0.840149	Healthy control	Before Surgery
Q02410	Amyloid beta A4 precursor protein-binding family A member 1	APBA1	7.0236	0.384558	1.25592	0.796227	Healthy control	Before Surgery
P12081	Histidine--tRNA ligase_ cytoplasmic	HARS	11.8019	0.385641	1.11727	0.895039	Healthy control	Before Surgery
Q96BY6	Dedicator of cytokinesis protein 10	DOCK10	68.6699	0.386249	1.15403	1.15403	Before Surgery	Healthy control
P00734	Prothrombin	F2	528.615	0.386393	1.14086	0.876535	Healthy control	Before Surgery
P01009	Alpha-1-antitrypsin	SERPINA1	683.311	0.38754	1.09945	1.09945	Before Surgery	Healthy control
A6NMZ7	Collagen alpha-6(VI) chain	COL6A6	4.9431	0.389882	1.29898	1.29898	Before Surgery	Healthy control
P02790	Hemopexin	HPX	465.842	0.39308	1.08909	1.08909	Before Surgery	Healthy control
P02747	Complement C1q subcomponent subunit C	C1QC	29.3959	0.395108	1.12383	0.889812	Healthy control	Before Surgery
P02656	Apolipoprotein C-III	APOC3	34.4142	0.396924	1.08502	0.921644	Healthy control	Before Surgery
Q9C0D2	Centrosomal protein of 295 kDa	CEP295	15.5374	0.401918	1.30297	1.30297	Before Surgery	Healthy control
Q96F07	Cytoplasmic FMR1-interacting protein 2	CYFIP2	6.4214	0.403058	1.79346	0.55758	Healthy control	Before Surgery
B9A064	Immunoglobulin lambda-like polypeptide 5	IGLL5	137.988	0.413221	1.17923	0.848014	Healthy control	Before Surgery
Q3KQU3	MAP7 domain-containing protein 1	MAP7D1	38.9817	0.414043	1.13185	1.13185	Before Surgery	Healthy control
Q96PD5	N-acetylmuramoyl-L-alanine amidase	PGLYRP2	163.167	0.414281	1.10567	0.904425	Healthy control	Before Surgery
P07358	Complement component C8 beta chain	C8B	245.07	0.418816	1.15166	1.15166	Before Surgery	Healthy control
P04003	C4b-binding protein alpha chain	C4BPA	477.783	0.425604	1.10527	0.904758	Healthy control	Before Surgery
P05156	Complement factor I	CFI	255.026	0.432574	1.14931	0.870087	Healthy control	Before Surgery
P01861	Immunoglobulin heavy constant gamma 4	IGHG4	167.091	0.437676	1.22233	0.818113	Healthy control	Before Surgery
O15061	Synemin	SYNM	5.3203	0.44098	1.23464	0.809954	Healthy control	Before Surgery
P06310	Immunoglobulin kappa variable 2-30	IGKV2-30	25.2493	0.442794	1.55233	0.644195	Healthy control	Before Surgery
P35542	Serum amyloid A-4 protein	SAA4	79.1984	0.443835	1.25349	1.25349	Before Surgery	Healthy control
Q16610	Extracellular matrix protein 1	ECM1	93.2348	0.443891	1.09589	0.912504	Healthy control	Before Surgery
Q8NEY1	Neuron navigator 1	NAV1	60.9555	0.446194	1.11635	1.11635	Before Surgery	Healthy control
P02675	Fibrinogen beta chain	FGB	910.002	0.448186	1.0953	1.0953	Before Surgery	Healthy control
P22352	Glutathione peroxidase 3	GPX3	65.2146	0.452874	1.08397	0.922538	Healthy control	Before Surgery
Q8IXQ9	Electron transfer flavoprotein beta subunit lysine methyltransferase	ETFBKMT	13.092	0.453723	1.30271	1.30271	Before Surgery	Healthy control
Q86UP9	Lipoma HMGIC fusion partner-like 3 protein	LHFPL3	11.439	0.455404	1.23525	1.23525	Before Surgery	Healthy control
P02649	Apolipoprotein E	APOE	324.624	0.456931	1.12744	1.12744	Before Surgery	Healthy control
P04217	Alpha-1B-glycoprotein	A1BG	266.69	0.459517	1.10391	0.905873	Healthy control	Before Surgery
O95996	Adenomatous polyposis coli protein 2	APC2	43.9776	0.459835	1.13082	1.13082	Before Surgery	Healthy control
P00740	Coagulation factor IX	F9	105.239	0.461815	1.41363	1.41363	Before Surgery	Healthy control
Q96PZ0	Pseudouridylate synthase 7 homolog	PUS7	5.3158	0.467041	1.16218	1.16218	Before Surgery	Healthy control
Q96JG9	Zinc finger protein 469	ZNF469	81.0516	0.467135	1.18813	0.841661	Healthy control	Before Surgery
P04433	Immunoglobulin kappa variable 3-11	IGKV3-11	34.8345	0.467669	1.96964	0.507706	Healthy control	Before Surgery
P07195	L-lactate dehydrogenase B chain	LDHB	6.1483	0.468376	1.17141	0.853673	Healthy control	Before Surgery
O75460	Serine/threonine-protein kinase/endoribonuclease IRE1	ERN1	13.2536	0.46967	1.33748	1.33748	Before Surgery	Healthy control
Q9Y6X4	Soluble lamin-associated protein of 75 kDa	FAM169A	4.8538	0.472603	1.17583	0.850461	Healthy control	Before Surgery
P05543	Thyroxine-binding globulin	SERPINA7	142.488	0.472853	1.14121	0.87626	Healthy control	Before Surgery
Q9H4A6	Golgi phosphoprotein 3	GOLPH3	25.1723	0.4758	1.29797	1.29797	Before Surgery	Healthy control
P35527	Keratin_ type I cytoskeletal 9	KRT9	163.532	0.477158	1.20673	0.828687	Healthy control	Before Surgery
P04180	Phosphatidylcholine-sterol acyltransferase	LCAT	29.7906	0.478542	1.19267	0.838453	Healthy control	Before Surgery
P00739	Haptoglobin-related protein	HPR	364.942	0.481971	1.15354	0.866899	Healthy control	Before Surgery
P23142	Fibulin-1	FBLN1	186.957	0.481987	1.33079	1.33079	Before Surgery	Healthy control
Q12805	EGF-containing fibulin-like extracellular matrix protein 1	EFEMP1	70.4421	0.483801	1.18035	1.18035	Before Surgery	Healthy control
Q2VYF4	LETM1 domain-containing protein LETM2_ mitochondrial	LETM2	4.9425	0.485794	2.09452	2.09452	Before Surgery	Healthy control
P42356	Phosphatidylinositol 4-kinase alpha	PI4KA	19.8227	0.487224	1.6267	1.6267	Before Surgery	Healthy control
Q7LG56	Ribonucleoside-diphosphate reductase subunit M2 B	RRM2B	12.4594	0.488268	1.17721	1.17721	Before Surgery	Healthy control
Q1L5Z9	LON peptidase N-terminal domain and RING finger protein 2	LONRF2	5.6377	0.493715	2.26852	0.440815	Healthy control	Before Surgery
P68871	Hemoglobin subunit beta	HBB	222.641	0.507056	1.08918	1.08918	Before Surgery	Healthy control
A0A087WW87	Immunoglobulin kappa variable 2-40	IGKV2-40	26.1207	0.507915	1.1572	1.1572	Before Surgery	Healthy control
Q8TCU6	Phosphatidylinositol 3_4_5-trisphosphate-dependent Rac exchanger 1 protein	PREX1	15.1732	0.512784	1.07968	1.07968	Before Surgery	Healthy control
Q9NR63	Cytochrome P450 26B1	CYP26B1	10.4556	0.512935	1.27756	1.27756	Before Surgery	Healthy control
P01593	Immunoglobulin kappa variable 1D-33	IGKV1D-33	17.6874	0.514303	1.37634	1.37634	Before Surgery	Healthy control
P01743	Immunoglobulin heavy variable 1-46	IGHV1-46	34.8117	0.514563	1.13248	1.13248	Before Surgery	Healthy control
P43628	Killer cell immunoglobulin-like receptor 2DL3	KIR2DL3	11.4232	0.51573	1.22425	1.22425	Before Surgery	Healthy control
O43639	Cytoplasmic protein NCK2	NCK2	5.656	0.517112	1.09004	0.917396	Healthy control	Before Surgery
P06396	Gelsolin	GSN	383.319	0.522297	1.06856	0.935835	Healthy control	Before Surgery
P02008	Hemoglobin subunit zeta	HBZ	37.7632	0.531384	1.10229	1.10229	Before Surgery	Healthy control
Q7Z3Y8	Keratin_ type I cytoskeletal 27	KRT27	12.3915	0.538257	1.11452	0.897245	Healthy control	Before Surgery
Q8NFC6	Biorientation of chromosomes in cell division protein 1-like 1	BOD1L1	93.6754	0.53997	1.13636	0.880006	Healthy control	Before Surgery
Q6IPM2	IQ domain-containing protein E	IQCE	17.8787	0.54025	1.04648	1.04648	Before Surgery	Healthy control
Q4KWH8	1-phosphatidylinositol 4_5-bisphosphate phosphodiesterase eta-1	PLCH1	24.1634	0.547098	1.20115	1.20115	Before Surgery	Healthy control
Q15485	Ficolin-2	FCN2	19.4756	0.549397	1.08152	0.924628	Healthy control	Before Surgery
P01031	Complement C5	C5	781.144	0.552151	1.11096	1.11096	Before Surgery	Healthy control
P15169	Carboxypeptidase N catalytic chain	CPN1	62.7724	0.552179	1.13114	0.88406	Healthy control	Before Surgery
P09871	Complement C1s subcomponent	C1S	316.738	0.553715	1.10538	1.10538	Before Surgery	Healthy control
P29622	Kallistatin	SERPINA4	140.9	0.554193	1.04557	0.956413	Healthy control	Before Surgery
P01024	Complement C3	C3	2552.49	0.555283	1.09875	1.09875	Before Surgery	Healthy control
A0A075B6I0	Immunoglobulin lambda variable 8-61	IGLV8-61	21.6041	0.555722	1.21031	1.21031	Before Surgery	Healthy control
Q15848	Adiponectin	ADIPOQ	23.3533	0.563523	1.09759	1.09759	Before Surgery	Healthy control
O15360	Fanconi anemia group A protein	FANCA	5.0474	0.564189	1.05969	1.05969	Before Surgery	Healthy control
Q96A65	Exocyst complex component 4	EXOC4	6.1208	0.567543	1.34908	0.741248	Healthy control	Before Surgery
P08603	Complement factor H	CFH	947.33	0.568189	1.1008	1.1008	Before Surgery	Healthy control
P01019	Angiotensinogen	AGT	199.506	0.569026	1.04923	1.04923	Before Surgery	Healthy control
Q15057	Arf-GAP with coiled-coil_ ANK repeat and PH domain-containing protein 2	ACAP2	4.9581	0.572845	1.03538	1.03538	Before Surgery	Healthy control
P05090	Apolipoprotein D	APOD	110.323	0.575293	1.05702	0.946059	Healthy control	Before Surgery
P01742	Immunoglobulin heavy variable 1-69	IGHV1-69	21.2199	0.576456	1.19403	0.837498	Healthy control	Before Surgery
Q03591	Complement factor H-related protein 1	CFHR1	96.2616	0.581008	1.13892	1.13892	Before Surgery	Healthy control
P55056	Apolipoprotein C-IV	APOC4	37.0037	0.582219	1.21327	0.824222	Healthy control	Before Surgery
Q6S8J3	POTE ankyrin domain family member E	POTEE	66.7812	0.590218	1.13854	0.878315	Healthy control	Before Surgery
O15078	Centrosomal protein of 290 kDa	CEP290	83.8126	0.590859	1.03929	0.962193	Healthy control	Before Surgery
O43719	HIV Tat-specific factor 1	HTATSF1	20.1304	0.592128	1.05933	0.943996	Healthy control	Before Surgery
Q8IYU8	Calcium uptake protein 2_ mitochondrial	MICU2	13.3364	0.593736	1.05688	0.946177	Healthy control	Before Surgery
Q9UGM5	Fetuin-B	FETUB	34.1773	0.597718	1.1796	1.1796	Before Surgery	Healthy control
P02774	Vitamin D-binding protein	GC	756.186	0.601061	1.05836	0.944855	Healthy control	Before Surgery
P10912	Growth hormone receptor	GHR	12.9295	0.605477	1.10413	1.10413	Before Surgery	Healthy control
P01871	Immunoglobulin heavy constant mu	IGHM	442.483	0.611415	1.14255	0.875234	Healthy control	Before Surgery
Q9Y6R4	Mitogen-activated protein kinase kinase kinase 4	MAP3K4	21.3177	0.612651	1.10819	1.10819	Before Surgery	Healthy control
Q9HD67	Unconventional myosin-X	MYO10	0	0.626429	3.43825	3.43825	Before Surgery	Healthy control
Q9Y6X9	MORC family CW-type zinc finger protein 2	MORC2	16.9874	0.636913	1.03669	0.96461	Healthy control	Before Surgery
Q92974	Rho guanine nucleotide exchange factor 2	ARHGEF2	5.5123	0.644198	1.07518	1.07518	Before Surgery	Healthy control
P05546	Heparin cofactor 2	SERPIND1	258.439	0.647337	1.04314	0.958647	Healthy control	Before Surgery
Q7L5N1	COP9 signalosome complex subunit 6	COPS6	6.8321	0.648133	1.0374	0.963946	Healthy control	Before Surgery
P01714	Immunoglobulin lambda variable 3-19	IGLV3-19	7.3008	0.652814	1.14196	1.14196	Before Surgery	Healthy control
P02763	Alpha-1-acid glycoprotein 1	ORM1	231.138	0.654444	1.2189	1.2189	Before Surgery	Healthy control
Q99996	A-kinase anchor protein 9	AKAP9	15.0273	0.660601	1.11676	1.11676	Before Surgery	Healthy control
P13671	Complement component C6	C6	294.362	0.664458	1.05792	1.05792	Before Surgery	Healthy control
Q86VM9	Zinc finger CCCH domain-containing protein 18	ZC3H18	15.4326	0.673275	1.06855	1.06855	Before Surgery	Healthy control
Q92598	Heat shock protein 105 kDa	HSPH1	43.4158	0.675482	1.03928	0.962204	Healthy control	Before Surgery
P11226	Mannose-binding protein C	MBL2	25.1962	0.677999	1.07981	0.926086	Healthy control	Before Surgery
Q15323	Keratin_ type I cuticular Ha1	KRT31	99.2226	0.681705	8.42553	0.118687	Healthy control	Before Surgery
Q6GQQ9	OTU domain-containing protein 7B	OTUD7B	10.479	0.695055	2.39965	2.39965	Before Surgery	Healthy control
P39060	Collagen alpha-1(XVIII) chain	COL18A1	11.3567	0.695585	1.05097	1.05097	Before Surgery	Healthy control
O43866	CD5 antigen-like	CD5L	273.975	0.696517	1.08084	0.925206	Healthy control	Before Surgery
O60437	Periplakin	PPL	10.3438	0.696688	1.02003	0.980361	Healthy control	Before Surgery
Q9UK55	Protein Z-dependent protease inhibitor	SERPINA10	63.7517	0.713698	1.06479	1.06479	Before Surgery	Healthy control
A0A0C4DH31	Immunoglobulin heavy variable 1-18	IGHV1-18	17.3248	0.715288	1.21759	1.21759	Before Surgery	Healthy control
P55058	Phospholipid transfer protein	PLTP	60.4962	0.720628	1.03867	0.962768	Healthy control	Before Surgery
Q96KN2	Beta-Ala-His dipeptidase	CNDP1	105.338	0.720804	1.06359	1.06359	Before Surgery	Healthy control
P61769	Beta-2-microglobulin	B2M	7.6455	0.723563	1.65963	1.65963	Before Surgery	Healthy control
O75636	Ficolin-3	FCN3	78.24	0.724574	1.1323	1.1323	Before Surgery	Healthy control
Q8N1B4	Vacuolar protein sorting-associated protein 52 homolog	VPS52	5.6133	0.728808	1.01965	0.980732	Healthy control	Before Surgery
A0A0C4DH38	Immunoglobulin heavy variable 5-51	IGHV5-51	48.6306	0.729361	1.54619	1.54619	Before Surgery	Healthy control
Q02224	Centromere-associated protein E	CENPE	30.1662	0.732417	1.08246	0.923823	Healthy control	Before Surgery
Q32MZ4	Leucine-rich repeat flightless-interacting protein 1	LRRFIP1	4.9233	0.735853	1.00528	0.994744	Healthy control	Before Surgery
P48740	Mannan-binding lectin serine protease 1	MASP1	74.9546	0.737572	1.05632	1.05632	Before Surgery	Healthy control
P04196	Histidine-rich glycoprotein	HRG	217.318	0.743962	1.02475	0.975845	Healthy control	Before Surgery
A0A0C4DH67	Immunoglobulin kappa variable 1-8	IGKV1-8	37.6517	0.748511	1.47501	0.677962	Healthy control	Before Surgery
P07357	Complement component C8 alpha chain	C8A	210.151	0.752648	1.04918	1.04918	Before Surgery	Healthy control
Q92523	Carnitine O-palmitoyltransferase 1_ muscle isoform	CPT1B	5.2486	0.757298	1.16485	1.16485	Before Surgery	Healthy control
O00329	Phosphatidylinositol 4_5-bisphosphate 3-kinase catalytic subunit delta isoform	PIK3CD	18.9095	0.757501	1.05072	1.05072	Before Surgery	Healthy control
Q6PD62	RNA polymerase-associated protein CTR9 homolog	CTR9	5.098	0.760021	1.05087	1.05087	Before Surgery	Healthy control
P0C0L5	Complement C4-B	C4B	1489.51	0.761154	1.05164	1.05164	Before Surgery	Healthy control
P0C0L4	Complement C4-A	C4A	1477.5	0.761154	1.05164	1.05164	Before Surgery	Healthy control
Q9ULI0	ATPase family AAA domain-containing protein 2B	ATAD2B	15.7057	0.761621	1.10784	0.902659	Healthy control	Before Surgery
O14791	Apolipoprotein L1	APOL1	103.297	0.762247	1.10115	1.10115	Before Surgery	Healthy control
P02679	Fibrinogen gamma chain	FGG	772.665	0.762976	1.05787	1.05787	Before Surgery	Healthy control
Q15166	Serum paraoxonase/lactonase 3	PON3	59.6954	0.763917	1.04915	1.04915	Before Surgery	Healthy control
P60709	Actin_ cytoplasmic 1	ACTB	80.877	0.764605	1.19171	0.839132	Healthy control	Before Surgery
Q9H4L7	SWI/SNF-related matrix-associated actin-dependent regulator of chromatin subfamily A containing DEAD/H box 1	SMARCAD1	5.1909	0.765301	4.13326	4.13326	Before Surgery	Healthy control
P09001	39S ribosomal protein L3_ mitochondrial	MRPL3	6.6861	0.770103	1.1501	1.1501	Before Surgery	Healthy control
P33991	DNA replication licensing factor MCM4	MCM4	5.174	0.774397	1.02126	0.979187	Healthy control	Before Surgery
Q5U5Z8	Cytosolic carboxypeptidase 2	AGBL2	21.8991	0.778931	1.0638	1.0638	Before Surgery	Healthy control
Q8N1H7	Protein SIX6OS1	SIX6OS1	42.7578	0.786685	1.77414	1.77414	Before Surgery	Healthy control
O75882	Attractin	ATRN	180.44	0.78769	1.02854	0.97225	Healthy control	Before Surgery
Q12852	Mitogen-activated protein kinase kinase kinase 12	MAP3K12	37.2272	0.788196	1.18278	1.18278	Before Surgery	Healthy control
P19827	Inter-alpha-trypsin inhibitor heavy chain H1	ITIH1	389.556	0.790007	1.01158	0.988556	Healthy control	Before Surgery
Q9NR96	Toll-like receptor 9	TLR9	12.3851	0.79396	1.03479	1.03479	Before Surgery	Healthy control
Q8N9V7	Testis- and ovary-specific PAZ domain-containing protein 1	TOPAZ1	25.5909	0.796928	1.06268	1.06268	Before Surgery	Healthy control
P23083	Immunoglobulin heavy variable 1-2	IGHV1-2	25.8728	0.797259	1.0049	1.0049	Before Surgery	Healthy control
Q07960	Rho GTPase-activating protein 1	ARHGAP1	7.0506	0.79853	1.08408	1.08408	Before Surgery	Healthy control
P01344	Insulin-like growth factor II	IGF2	5.9927	0.799329	1.14657	1.14657	Before Surgery	Healthy control
P00742	Coagulation factor X	F10	105.648	0.803974	1.04439	1.04439	Before Surgery	Healthy control
P0DOY2	Immunoglobulin lambda constant 2	IGLC2	141.097	0.812869	1.0248	1.0248	Before Surgery	Healthy control
P04083	Annexin A1	ANXA1	47.012	0.815321	1.03248	0.968544	Healthy control	Before Surgery
Q6NWY9	Pre-mRNA-processing factor 40 homolog B	PRPF40B	5.6923	0.816564	1.0969	0.911659	Healthy control	Before Surgery
O43290	U4/U6.U5 tri-snRNP-associated protein 1	SART1	26.3078	0.822351	1.19741	1.19741	Before Surgery	Healthy control
Q14244	Ensconsin	MAP7	20.4497	0.825074	1.04666	1.04666	Before Surgery	Healthy control
Q86UP2	Kinectin	KTN1	38.0614	0.827804	1.02567	1.02567	Before Surgery	Healthy control
P49747	Cartilage oligomeric matrix protein	COMP	32.0502	0.831341	1.00467	0.995348	Healthy control	Before Surgery
P49908	Selenoprotein P	SELENOP	17.1749	0.837742	1.05156	1.05156	Before Surgery	Healthy control
A0A0C4DH25	Immunoglobulin kappa variable 3D-20	IGKV3D-20	38.6903	0.837871	1.07838	1.07838	Before Surgery	Healthy control
P04264	Keratin_ type II cytoskeletal 1	KRT1	254.263	0.840329	1.06789	0.936426	Healthy control	Before Surgery
P20742	Pregnancy zone protein	PZP	379.531	0.841037	1.22143	0.818709	Healthy control	Before Surgery
P01624	Immunoglobulin kappa variable 3-15	IGKV3-15	42.8092	0.841143	1.00594	1.00594	Before Surgery	Healthy control
P01591	Immunoglobulin J chain	JCHAIN	101.664	0.841416	1.09781	0.910901	Healthy control	Before Surgery
P19823	Inter-alpha-trypsin inhibitor heavy chain H2	ITIH2	521.369	0.850589	1.00134	1.00134	Before Surgery	Healthy control
P02745	Complement C1q subcomponent subunit A	C1QA	12.9629	0.851468	1.03403	0.967086	Healthy control	Before Surgery
P06312	Immunoglobulin kappa variable 4-1	IGKV4-1	7.6716	0.855202	1.07193	1.07193	Before Surgery	Healthy control
Q13523	Serine/threonine-protein kinase PRP4 homolog	PRPF4B	16.553	0.862798	1.31047	1.31047	Before Surgery	Healthy control
P25054	Adenomatous polyposis coli protein	APC	100.608	0.863136	1.03494	1.03494	Before Surgery	Healthy control
P35858	Insulin-like growth factor-binding protein complex acid labile subunit	IGFALS	133.217	0.86368	1.06167	1.06167	Before Surgery	Healthy control
P22792	Carboxypeptidase N subunit 2	CPN2	136.686	0.870927	1.04579	1.04579	Before Surgery	Healthy control
Q04756	Hepatocyte growth factor activator	HGFAC	34.9951	0.871974	1.02056	1.02056	Before Surgery	Healthy control
O76013	Keratin_ type I cuticular Ha6	KRT36	34.1586	0.87566	7.85236	0.12735	Healthy control	Before Surgery
Q8N4C6	Ninein	NIN	11.0322	0.886407	1.03424	1.03424	Before Surgery	Healthy control
P01023	Alpha-2-macroglobulin	A2M	1677.77	0.889656	1.01315	1.01315	Before Surgery	Healthy control
Q5VT06	Centrosome-associated protein 350	CEP350	48.2886	0.89449	1.02228	1.02228	Before Surgery	Healthy control
Q03468	DNA excision repair protein ERCC-6	ERCC6	11.619	0.895208	1.01933	1.01933	Before Surgery	Healthy control
Q9P2M7	Cingulin	CGN	23.5422	0.897051	1.03742	1.03742	Before Surgery	Healthy control
Q9UBV8	Peflin	PEF1	12.0092	0.899722	1.04293	1.04293	Before Surgery	Healthy control
Q7Z7A1	Centriolin	CNTRL	30.6798	0.899961	1.04269	1.04269	Before Surgery	Healthy control
P01599	Immunoglobulin kappa variable 1-17	IGKV1-17	24.3283	0.899961	1.57421	1.57421	Before Surgery	Healthy control
Q13790	Apolipoprotein F	APOF	47.0322	0.900424	1.02192	1.02192	Before Surgery	Healthy control
A0A075B6I9	Immunoglobulin lambda variable 7-46	IGLV7-46	7.5295	0.902438	1.08188	0.924319	Healthy control	Before Surgery
Q12965	Unconventional myosin-Ie	MYO1E	32.4519	0.903583	1.04359	1.04359	Before Surgery	Healthy control
Q96PY5	Formin-like protein 2	FMNL2	17.6858	0.906217	2.90179	2.90179	Before Surgery	Healthy control
A0M8Q6	Immunoglobulin lambda constant 7	IGLC7	71.9233	0.915274	1.308	1.308	Before Surgery	Healthy control
P01042	Kininogen-1	KNG1	446.212	0.915501	1.00812	0.991942	Healthy control	Before Surgery
A0A0C4DH41	Immunoglobulin heavy variable 4-61	IGHV4-61	25.8687	0.945329	1.07942	1.07942	Before Surgery	Healthy control
P36955	Pigment epithelium-derived factor	SERPINF1	147.266	0.946906	1.00536	1.00536	Before Surgery	Healthy control
Q9Y2M5	Kelch-like protein 20	KLHL20	5.4572	0.947986	1.04209	0.959611	Healthy control	Before Surgery
P42680	Tyrosine-protein kinase Tec	TEC	12.3275	0.949474	1.25294	0.798122	Healthy control	Before Surgery
Q9UGR2	Zinc finger CCCH domain-containing protein 7B	ZC3H7B	15.783	0.949628	1.10736	1.10736	Before Surgery	Healthy control
P02671	Fibrinogen alpha chain	FGA	970.806	0.951012	1.02301	1.02301	Before Surgery	Healthy control
P14902	Indoleamine 2_3-dioxygenase 1	IDO1	10.8156	0.954052	1.7842	1.7842	Before Surgery	Healthy control
A0A0B4J1V0	Immunoglobulin heavy variable 3-15	IGHV3-15	26.6266	0.955109	1.06655	0.937606	Healthy control	Before Surgery
A0A0C4DH68	Immunoglobulin kappa variable 2-24	IGKV2-24	7.678	0.959708	1.01481	0.985404	Healthy control	Before Surgery
Q8IWC1	MAP7 domain-containing protein 3	MAP7D3	21.4351	0.961854	1.03619	1.03619	Before Surgery	Healthy control
P05160	Coagulation factor XIII B chain	F13B	146.945	0.962555	1.02417	1.02417	Before Surgery	Healthy control
P04430	Immunoglobulin kappa variable 1-16	IGKV1-16	23.5979	0.962788	1.49334	0.66964	Healthy control	Before Surgery
Q5T197	DC-STAMP domain-containing protein 1	DCST1	10.7512	0.97254	1.10531	0.904726	Healthy control	Before Surgery
P01782	Immunoglobulin heavy variable 3-9	IGHV3-9	25.1014	0.974816	1.04194	0.959748	Healthy control	Before Surgery
P00747	Plasminogen	PLG	737.824	0.976191	1.02183	1.02183	Before Surgery	Healthy control
Q8IUX4	DNA dC->dU-editing enzyme APOBEC-3F	APOBEC3F	5.0151	0.998493	1.29576	1.29576	Before Surgery	Healthy control

## Sheet: S3.5
Table S3.5: Total list of proteins quantified by discovery proteomics in plasma samples of TAA patients collected 8-10 days post-operatively compared to healthy control (BA vs HC) - Group C
Accession	Description	Gene name	Confidence score	Anova (p)	Fold change	Fold Change (Disease/Control)	Highest mean condition	Lowest mean condition
P0DJI8	Serum amyloid A-1 protein	SAA1	181.891	3.63782e-08	74.985	74.985	After Surgery	Healthy control
P0DJI9	Serum amyloid A-2 protein	SAA2	160.064	7.50731e-08	53.1129	53.1129	After Surgery	Healthy control
Q7Z444	GTPase ERas	ERAS	6.7578	1.71885e-06	271.788	271.788	After Surgery	Healthy control
P02741	C-reactive protein	CRP	125	3.72204e-06	9.74646	9.74646	After Surgery	Healthy control
Q9P2E3	NFX1-type zinc finger-containing protein 1	ZNFX1	19.6775	1.34633e-05	4.34262	4.34262	After Surgery	Healthy control
P05155	Plasma protease C1 inhibitor	SERPING1	284.485	3.77549e-05	1.68291	1.68291	After Surgery	Healthy control
P05109	Protein S100-A8	S100A8	7.3999	4.03085e-05	10.8863	10.8863	After Surgery	Healthy control
P18428	Lipopolysaccharide-binding protein	LBP	56.9227	5.49614e-05	4.97133	4.97133	After Surgery	Healthy control
P02763	Alpha-1-acid glycoprotein 1	ORM1	231.138	0.000301974	2.01187	2.01187	After Surgery	Healthy control
P01011	Alpha-1-antichymotrypsin	SERPINA3	516.151	0.000318149	2.15619	2.15619	After Surgery	Healthy control
P43652	Afamin	AFM	414.782	0.000341789	1.8615	0.537201	Healthy control	After Surgery
P02748	Complement component C9	C9	393.501	0.000390721	2.25678	2.25678	After Surgery	Healthy control
P01857	Immunoglobulin heavy constant gamma 1	IGHG1	191.308	0.000634705	3.06093	0.326698	Healthy control	After Surgery
P02750	Leucine-rich alpha-2-glycoprotein	LRG1	241.976	0.0010756	2.5033	2.5033	After Surgery	Healthy control
Q9Y4J8	Dystrobrevin alpha	DTNA	10.4113	0.00108558	13.3432	13.3432	After Surgery	Healthy control
P80748	Immunoglobulin lambda variable 3-21	IGLV3-21	18.6682	0.00126297	6.75503	6.75503	After Surgery	Healthy control
Q06033	Inter-alpha-trypsin inhibitor heavy chain H3	ITIH3	260.046	0.00131461	2.51014	2.51014	After Surgery	Healthy control
P02549	Spectrin alpha chain_ erythrocytic 1	SPTA1	30.7514	0.00132307	3.84789	0.259883	Healthy control	After Surgery
P00740	Coagulation factor IX	F9	105.239	0.00197492	2.42415	2.42415	After Surgery	Healthy control
P02768	Serum albumin	ALB	1046.15	0.00215889	3.72639	0.268356	Healthy control	After Surgery
Q9NZP8	Complement C1r subcomponent-like protein	C1RL	35.1526	0.00259863	1.91741	0.521537	Healthy control	After Surgery
Q14624	Inter-alpha-trypsin inhibitor heavy chain H4	ITIH4	643.514	0.00260042	1.50092	1.50092	After Surgery	Healthy control
P14151	L-selectin	SELL	28.8347	0.00331619	1.50338	0.665169	Healthy control	After Surgery
O75533	Splicing factor 3B subunit 1	SF3B1	7.2672	0.00335651	2.0267	0.493413	Healthy control	After Surgery
A0A0A0MS15	Immunoglobulin heavy variable 3-49	IGHV3-49	20.4026	0.00339843	1.83805	0.544055	Healthy control	After Surgery
P06396	Gelsolin	GSN	383.319	0.00394462	1.74065	0.574499	Healthy control	After Surgery
P02766	Transthyretin	TTR	165.836	0.00396739	2.21883	0.450688	Healthy control	After Surgery
P01019	Angiotensinogen	AGT	199.506	0.00397308	1.58376	1.58376	After Surgery	Healthy control
Q16281	Cyclic nucleotide-gated cation channel alpha-3	CNGA3	10.6142	0.00399532	4.47019	0.223704	Healthy control	After Surgery
P02765	Alpha-2-HS-glycoprotein	AHSG	258.669	0.00436276	2.12973	0.469543	Healthy control	After Surgery
P07195	L-lactate dehydrogenase B chain	LDHB	6.1483	0.00460476	2.92764	2.92764	After Surgery	Healthy control
P04196	Histidine-rich glycoprotein	HRG	217.318	0.00511753	1.32918	0.752346	Healthy control	After Surgery
P80108	Phosphatidylinositol-glycan-specific phospholipase D	GPLD1	131.254	0.00608769	2.08137	0.480454	Healthy control	After Surgery
P02654	Apolipoprotein C-I	APOC1	63.4322	0.00623745	2.13398	0.468608	Healthy control	After Surgery
Q12774	Rho guanine nucleotide exchange factor 5	ARHGEF5	6.0971	0.00640218	1.8686	1.8686	After Surgery	Healthy control
P02647	Apolipoprotein A-I	APOA1	576.255	0.00687198	1.67713	0.596257	Healthy control	After Surgery
O95613	Pericentrin	PCNT	69.9226	0.00770999	1.97693	0.505834	Healthy control	After Surgery
P51884	Lumican	LUM	124.544	0.0078794	2.6166	0.382176	Healthy control	After Surgery
P04070	Vitamin K-dependent protein C	PROC	41.1787	0.00855465	1.44778	0.690714	Healthy control	After Surgery
P01859	Immunoglobulin heavy constant gamma 2	IGHG2	145.99	0.00892328	3.2292	0.309675	Healthy control	After Surgery
P23508	Colorectal mutant cancer protein	MCC	26.1357	0.00929325	2.518	0.397141	Healthy control	After Surgery
O15360	Fanconi anemia group A protein	FANCA	5.0474	0.0145159	6.32727	0.158046	Healthy control	After Surgery
P27169	Serum paraoxonase/arylesterase 1	PON1	272.947	0.0146039	1.50568	0.664152	Healthy control	After Surgery
P02652	Apolipoprotein A-II	APOA2	174.713	0.0147234	1.60771	0.622002	Healthy control	After Surgery
Q96PD5	N-acetylmuramoyl-L-alanine amidase	PGLYRP2	163.167	0.0160724	1.31167	0.762385	Healthy control	After Surgery
P13671	Complement component C6	C6	294.362	0.0190555	1.49742	1.49742	After Surgery	Healthy control
P02753	Retinol-binding protein 4	RBP4	134.83	0.0194914	1.54565	0.646975	Healthy control	After Surgery
P14060	3 beta-hydroxysteroid dehydrogenase/Delta 5-->4-isomerase type 1	HSD3B1	13.286	0.0205943	1.62995	0.613517	Healthy control	After Surgery
P61970	Nuclear transport factor 2	NUTF2	6.058	0.0213212	3.86153	0.258965	Healthy control	After Surgery
Q12840	Kinesin heavy chain isoform 5A	KIF5A	13.7442	0.026041	1.37872	1.37872	After Surgery	Healthy control
Q9UGR2	Zinc finger CCCH domain-containing protein 7B	ZC3H7B	15.783	0.0266567	1.21564	1.21564	After Surgery	Healthy control
P02775	Platelet basic protein	PPBP	7.9954	0.026735	3.05692	3.05692	After Surgery	Healthy control
P05452	Tetranectin	CLEC3B	90.1707	0.0268566	1.53901	0.649769	Healthy control	After Surgery
A6NMZ7	Collagen alpha-6(VI) chain	COL6A6	4.9431	0.0298471	2.05269	2.05269	After Surgery	Healthy control
P00915	Carbonic anhydrase 1	CA1	22.6018	0.0298942	2.51124	2.51124	After Surgery	Healthy control
Q9UHR6	Zinc finger HIT domain-containing protein 2	ZNHIT2	17.7128	0.0311936	1.98692	1.98692	After Surgery	Healthy control
P11532	Dystrophin	DMD	30.7486	0.0317968	1.80733	0.553302	Healthy control	After Surgery
Q9P281	BAH and coiled-coil domain-containing protein 1	BAHCC1	11.6664	0.0320051	2.08682	0.479198	Healthy control	After Surgery
Q08380	Galectin-3-binding protein	LGALS3BP	110.569	0.0337259	3.2065	0.311867	Healthy control	After Surgery
P39880	Homeobox protein cut-like 1	CUX1	48.7371	0.034413	1.63891	0.610162	Healthy control	After Surgery
P07360	Complement component C8 gamma chain	C8G	105.525	0.0345973	1.22213	1.22213	After Surgery	Healthy control
Q9ULI0	ATPase family AAA domain-containing protein 2B	ATAD2B	15.7057	0.0353683	1.915	0.522194	Healthy control	After Surgery
Q08830	Fibrinogen-like protein 1	FGL1	24.6139	0.035871	6.62696	6.62696	After Surgery	Healthy control
P19823	Inter-alpha-trypsin inhibitor heavy chain H2	ITIH2	521.369	0.0369269	1.23159	0.811955	Healthy control	After Surgery
P42898	Methylenetetrahydrofolate reductase	MTHFR	12.0304	0.0397359	1.46245	0.683786	Healthy control	After Surgery
Q96AY4	Tetratricopeptide repeat protein 28	TTC28	9.8488	0.0402337	1.77245	0.564192	Healthy control	After Surgery
Q8N1H7	Protein SIX6OS1	SIX6OS1	42.7578	0.0408675	2.83097	2.83097	After Surgery	Healthy control
B9A064	Immunoglobulin lambda-like polypeptide 5	IGLL5	137.988	0.0409159	1.58644	0.630341	Healthy control	After Surgery
P00488	Coagulation factor XIII A chain	F13A1	71.1466	0.0415986	1.5395	0.649561	Healthy control	After Surgery
P01860	Immunoglobulin heavy constant gamma 3	IGHG3	179.7	0.0487922	2.37117	0.421733	Healthy control	After Surgery
Q8TCU4	Alstrom syndrome protein 1	ALMS1	49.5753	0.0499299	1.32878	0.75257	Healthy control	After Surgery
P01034	Cystatin-C	CST3	7.6686	0.0501753	1.82776	1.82776	After Surgery	Healthy control
P06727	Apolipoprotein A-IV	APOA4	528.763	0.0508211	1.56231	0.640079	Healthy control	After Surgery
P08571	Monocyte differentiation antigen CD14	CD14	50.5274	0.0529379	2.1354	2.1354	After Surgery	Healthy control
P00450	Ceruloplasmin	CP	965.187	0.0550255	1.30036	1.30036	After Surgery	Healthy control
Q15048	Leucine-rich repeat-containing protein 14	LRRC14	11.5246	0.0562089	1.46634	0.681968	Healthy control	After Surgery
P22352	Glutathione peroxidase 3	GPX3	65.2146	0.0580293	1.31095	1.31095	After Surgery	Healthy control
P02788	Lactotransferrin	LTF	6.2014	0.0584188	1.3941	0.717306	Healthy control	After Surgery
P10643	Complement component C7	C7	318.01	0.058856	1.61068	1.61068	After Surgery	Healthy control
P01834	Immunoglobulin kappa constant	IGKC	147.423	0.0592772	1.48166	0.674918	Healthy control	After Surgery
P01880	Immunoglobulin heavy constant delta	IGHD	62.2956	0.0640177	6.77186	0.14767	Healthy control	After Surgery
P19652	Alpha-1-acid glycoprotein 2	ORM2	208.198	0.0695782	1.21093	1.21093	After Surgery	Healthy control
P43251	Biotinidase	BTD	35.2846	0.0699519	1.45242	0.688506	Healthy control	After Surgery
O43639	Cytoplasmic protein NCK2	NCK2	5.656	0.0721069	1.29483	0.772302	Healthy control	After Surgery
P00751	Complement factor B	CFB	535.002	0.075511	1.37356	1.37356	After Surgery	Healthy control
P03952	Plasma kallikrein	KLKB1	264.283	0.077283	1.33431	1.33431	After Surgery	Healthy control
Q5RGS3	Protein FAM74A1	FAM74A1	6.5848	0.077716	4.88369	4.88369	After Surgery	Healthy control
P35858	Insulin-like growth factor-binding protein complex acid labile subunit	IGFALS	133.217	0.0797776	1.33146	0.751053	Healthy control	After Surgery
P02746	Complement C1q subcomponent subunit B	C1QB	20.646	0.0808525	3.18441	3.18441	After Surgery	Healthy control
Q92542	Nicastrin	NCSTN	5.7902	0.0823274	2.01444	0.496417	Healthy control	After Surgery
P00734	Prothrombin	F2	528.615	0.0892233	1.29095	0.774621	Healthy control	After Surgery
Q86VM9	Zinc finger CCCH domain-containing protein 18	ZC3H18	15.4326	0.0917241	1.34484	0.743582	Healthy control	After Surgery
P69905	Hemoglobin subunit alpha	HBA1	137.498	0.0986506	1.45434	1.45434	After Surgery	Healthy control
P02656	Apolipoprotein C-III	APOC3	34.4142	0.102099	1.30319	0.767349	Healthy control	After Surgery
O60941	Dystrobrevin beta	DTNB	10.0148	0.102287	1.66967	0.598919	Healthy control	After Surgery
Q9HAW4	Claspin	CLSPN	24.8947	0.102589	1.49842	0.66737	Healthy control	After Surgery
Q76NI1	Protein very KIND	KNDC1	5.2039	0.104612	2.07244	2.07244	After Surgery	Healthy control
Q12965	Unconventional myosin-Ie	MYO1E	32.4519	0.10481	1.27418	1.27418	After Surgery	Healthy control
Q6PG37	Zinc finger protein 790	ZNF790	5.7346	0.106897	1.32837	1.32837	After Surgery	Healthy control
Q02410	Amyloid beta A4 precursor protein-binding family A member 1	APBA1	7.0236	0.109651	1.51925	0.658221	Healthy control	After Surgery
A0A0J9YXX1	Immunoglobulin heavy variable 5-10-1	IGHV5-10-1	33.7858	0.10969	1.54872	1.54872	After Surgery	Healthy control
P36980	Complement factor H-related protein 2	CFHR2	71.109	0.110296	1.34259	1.34259	After Surgery	Healthy control
Q96IY4	Carboxypeptidase B2	CPB2	79.3012	0.110564	1.15209	1.15209	After Surgery	Healthy control
P06681	Complement C2	C2	269.14	0.110733	1.18041	1.18041	After Surgery	Healthy control
P25311	Zinc-alpha-2-glycoprotein	AZGP1	223.708	0.114264	1.4527	1.4527	After Surgery	Healthy control
P01008	Antithrombin-III	SERPINC1	481.59	0.115261	1.28445	0.778543	Healthy control	After Surgery
Q96L93	Kinesin-like protein KIF16B	KIF16B	26.7005	0.117643	1.79278	1.79278	After Surgery	Healthy control
Q86W92	Liprin-beta-1	PPFIBP1	10.6796	0.121447	1.18289	1.18289	After Surgery	Healthy control
Q8N1B4	Vacuolar protein sorting-associated protein 52 homolog	VPS52	5.6133	0.12233	1.25225	0.798564	Healthy control	After Surgery
P01344	Insulin-like growth factor II	IGF2	5.9927	0.127028	1.308	0.764528	Healthy control	After Surgery
P02787	Serotransferrin	TF	1248.66	0.128674	1.29962	0.769458	Healthy control	After Surgery
P25054	Adenomatous polyposis coli protein	APC	100.608	0.132666	1.24199	0.805159	Healthy control	After Surgery
P02655	Apolipoprotein C-II	APOC2	83.0854	0.134994	1.37372	0.727949	Healthy control	After Surgery
A0A0C4DH72	Immunoglobulin kappa variable 1-6	IGKV1-6	30.6204	0.136974	1.99761	0.500599	Healthy control	After Surgery
P02760	Protein AMBP	AMBP	290.218	0.139516	1.18662	1.18662	After Surgery	Healthy control
P60709	Actin_ cytoplasmic 1	ACTB	80.877	0.139889	2.45724	2.45724	After Surgery	Healthy control
O95445	Apolipoprotein M	APOM	94.1945	0.140269	1.23557	0.809343	Healthy control	After Surgery
Q03591	Complement factor H-related protein 1	CFHR1	96.2616	0.140772	1.34421	1.34421	After Surgery	Healthy control
P09525	Annexin A4	ANXA4	12.2649	0.143769	1.83265	1.83265	After Surgery	Healthy control
P01009	Alpha-1-antitrypsin	SERPINA1	683.311	0.147342	1.2202	1.2202	After Surgery	Healthy control
Q14520	Hyaluronan-binding protein 2	HABP2	114.051	0.156792	1.4208	0.703828	Healthy control	After Surgery
P29622	Kallistatin	SERPINA4	140.9	0.162579	1.13837	0.878449	Healthy control	After Surgery
Q13972	Ras-specific guanine nucleotide-releasing factor 1	RASGRF1	5.9539	0.16577	1.42701	1.42701	After Surgery	Healthy control
P02751	Fibronectin	FN1	969.353	0.169337	1.63538	0.611479	Healthy control	After Surgery
P00736	Complement C1r subcomponent	C1R	325.713	0.170422	1.21581	1.21581	After Surgery	Healthy control
P01701	Immunoglobulin lambda variable 1-51	IGLV1-51	8.0188	0.171211	1.60616	1.60616	After Surgery	Healthy control
P68871	Hemoglobin subunit beta	HBB	222.641	0.173187	1.43684	1.43684	After Surgery	Healthy control
Q8WU03	Glycine N-acyltransferase-like protein 2	GLYATL2	7.446	0.174641	1.40467	1.40467	After Surgery	Healthy control
P05546	Heparin cofactor 2	SERPIND1	258.439	0.175625	1.27401	0.784925	Healthy control	After Surgery
P61769	Beta-2-microglobulin	B2M	7.6455	0.176484	2.00893	2.00893	After Surgery	Healthy control
Q9HD67	Unconventional myosin-X	MYO10	0	0.181644	5.57709	5.57709	After Surgery	Healthy control
O75037	Kinesin-like protein KIF21B	KIF21B	13.3236	0.18196	1.66504	0.600587	Healthy control	After Surgery
Q8IV77	Cyclic nucleotide-gated cation channel alpha-4	CNGA4	5.1336	0.182615	1.84797	0.541135	Healthy control	After Surgery
P19827	Inter-alpha-trypsin inhibitor heavy chain H1	ITIH1	389.556	0.183988	1.1641	0.859034	Healthy control	After Surgery
Q15020	Squamous cell carcinoma antigen recognized by T-cells 3	SART3	19.6555	0.184874	1.49546	1.49546	After Surgery	Healthy control
P02790	Hemopexin	HPX	465.842	0.190158	1.11664	1.11664	After Surgery	Healthy control
Q562R1	Beta-actin-like protein 2	ACTBL2	37.1196	0.191588	1.39665	0.715999	Healthy control	After Surgery
O00329	Phosphatidylinositol 4_5-bisphosphate 3-kinase catalytic subunit delta isoform	PIK3CD	18.9095	0.193789	1.18911	0.840966	Healthy control	After Surgery
P00739	Haptoglobin-related protein	HPR	364.942	0.201658	1.3841	0.722492	Healthy control	After Surgery
P04180	Phosphatidylcholine-sterol acyltransferase	LCAT	29.7906	0.202911	1.60895	0.621524	Healthy control	After Surgery
P09871	Complement C1s subcomponent	C1S	316.738	0.203957	1.20023	1.20023	After Surgery	Healthy control
Q8IXQ9	Electron transfer flavoprotein beta subunit lysine methyltransferase	ETFBKMT	13.092	0.208882	1.51323	1.51323	After Surgery	Healthy control
P04433	Immunoglobulin kappa variable 3-11	IGKV3-11	34.8345	0.211275	2.52743	0.395658	Healthy control	After Surgery
P02100	Hemoglobin subunit epsilon	HBE1	22.0775	0.214669	1.53574	1.53574	After Surgery	Healthy control
O15061	Synemin	SYNM	5.3203	0.216745	1.37828	0.725541	Healthy control	After Surgery
Q9Y6R4	Mitogen-activated protein kinase kinase kinase 4	MAP3K4	21.3177	0.216863	1.35431	0.738383	Healthy control	After Surgery
P41222	Prostaglandin-H2 D-isomerase	PTGDS	19.2757	0.222867	1.57677	1.57677	After Surgery	Healthy control
P01780	Immunoglobulin heavy variable 3-7	IGHV3-7	46.9992	0.224284	1.51394	0.660529	Healthy control	After Surgery
Q7LBC6	Lysine-specific demethylase 3B	KDM3B	27.3521	0.22557	1.34774	0.741984	Healthy control	After Surgery
Q9ULV0	Unconventional myosin-Vb	MYO5B	5.9428	0.234527	1.24699	1.24699	After Surgery	Healthy control
Q2VYF4	LETM1 domain-containing protein LETM2_ mitochondrial	LETM2	4.9425	0.235758	1.43378	1.43378	After Surgery	Healthy control
Q96JG9	Zinc finger protein 469	ZNF469	81.0516	0.237915	1.41222	0.708103	Healthy control	After Surgery
Q8IWJ2	GRIP and coiled-coil domain-containing protein 2	GCC2	20.2164	0.242628	1.36539	1.36539	After Surgery	Healthy control
Q02224	Centromere-associated protein E	CENPE	30.1662	0.245073	1.28271	0.779602	Healthy control	After Surgery
Q5VT06	Centrosome-associated protein 350	CEP350	48.2886	0.249815	1.12102	0.892047	Healthy control	After Surgery
P04004	Vitronectin	VTN	226.985	0.251577	1.18191	0.846085	Healthy control	After Surgery
P55058	Phospholipid transfer protein	PLTP	60.4962	0.253703	1.23292	0.811082	Healthy control	After Surgery
P02749	Beta-2-glycoprotein 1	APOH	274.646	0.254839	1.26042	1.26042	After Surgery	Healthy control
A4UGR9	Xin actin-binding repeat-containing protein 2	XIRP2	6.0241	0.257489	4.44895	4.44895	After Surgery	Healthy control
Q8NFC6	Biorientation of chromosomes in cell division protein 1-like 1	BOD1L1	93.6754	0.258214	1.26092	0.793069	Healthy control	After Surgery
B1AJZ9	Forkhead-associated domain-containing protein 1	FHAD1	67.9524	0.258586	1.17435	0.851534	Healthy control	After Surgery
P05543	Thyroxine-binding globulin	SERPINA7	142.488	0.263427	1.29084	0.774691	Healthy control	After Surgery
P22792	Carboxypeptidase N subunit 2	CPN2	136.686	0.268656	1.15016	1.15016	After Surgery	Healthy control
O15068	Guanine nucleotide exchange factor DBS	MCF2L	5.2163	0.274732	2.14586	0.466015	Healthy control	After Surgery
P55056	Apolipoprotein C-IV	APOC4	37.0037	0.276246	1.55076	0.644843	Healthy control	After Surgery
Q8TF21	Ankyrin repeat domain-containing protein 24	ANKRD24	5.1366	0.276254	1.20035	1.20035	After Surgery	Healthy control
A0A0C4DH25	Immunoglobulin kappa variable 3D-20	IGKV3D-20	38.6903	0.276824	1.16248	0.86023	Healthy control	After Surgery
P01591	Immunoglobulin J chain	JCHAIN	101.664	0.278503	1.35583	0.737557	Healthy control	After Surgery
P24468	COUP transcription factor 2	NR2F2	5.5504	0.28015	1.35585	1.35585	After Surgery	Healthy control
P04264	Keratin_ type II cytoskeletal 1	KRT1	254.263	0.281836	1.29693	0.771054	Healthy control	After Surgery
P02533	Keratin_ type I cytoskeletal 14	KRT14	75.2139	0.284311	2.13381	2.13381	After Surgery	Healthy control
Q6ZN16	Mitogen-activated protein kinase kinase kinase 15	MAP3K15	17.1325	0.284976	2.08557	2.08557	After Surgery	Healthy control
Q9Y2M5	Kelch-like protein 20	KLHL20	5.4572	0.286853	1.3787	0.725323	Healthy control	After Surgery
Q9Y6X9	MORC family CW-type zinc finger protein 2	MORC2	16.9874	0.296955	1.14861	0.870616	Healthy control	After Surgery
P08185	Corticosteroid-binding globulin	SERPINA6	106.343	0.306329	1.14822	0.870913	Healthy control	After Surgery
P01877	Immunoglobulin heavy constant alpha 2	IGHA2	212.539	0.308654	1.30783	0.764623	Healthy control	After Surgery
O60437	Periplakin	PPL	10.3438	0.323697	1.13842	1.13842	After Surgery	Healthy control
P07358	Complement component C8 beta chain	C8B	245.07	0.330674	1.12199	1.12199	After Surgery	Healthy control
P15814	Immunoglobulin lambda-like polypeptide 1	IGLL1	15.4493	0.333749	1.35779	0.736489	Healthy control	After Surgery
Q9BYX2	TBC1 domain family member 2A	TBC1D2	14.7672	0.334099	1.19981	1.19981	After Surgery	Healthy control
P48740	Mannan-binding lectin serine protease 1	MASP1	74.9546	0.338414	1.48251	1.48251	After Surgery	Healthy control
Q86UK0	ATP-binding cassette sub-family A member 12	ABCA12	16.9738	0.339541	1.51434	1.51434	After Surgery	Healthy control
P35542	Serum amyloid A-4 protein	SAA4	79.1984	0.345156	1.16681	1.16681	After Surgery	Healthy control
Q8IWZ5	Tripartite motif-containing protein 42	TRIM42	11.9806	0.345752	1.32626	1.32626	After Surgery	Healthy control
Q13790	Apolipoprotein F	APOF	47.0322	0.348986	1.23083	1.23083	After Surgery	Healthy control
Q8IUX4	DNA dC->dU-editing enzyme APOBEC-3F	APOBEC3F	5.0151	0.357061	1.12042	0.892521	Healthy control	After Surgery
Q12852	Mitogen-activated protein kinase kinase kinase 12	MAP3K12	37.2272	0.357705	1.24257	0.804786	Healthy control	After Surgery
Q92523	Carnitine O-palmitoyltransferase 1_ muscle isoform	CPT1B	5.2486	0.363057	1.26251	1.26251	After Surgery	Healthy control
Q96A65	Exocyst complex component 4	EXOC4	6.1208	0.364973	1.46217	0.683915	Healthy control	After Surgery
P05090	Apolipoprotein D	APOD	110.323	0.366833	1.1115	0.899683	Healthy control	After Surgery
A4D2P6	Delphilin	GRID2IP	11.0017	0.367577	1.19936	0.833775	Healthy control	After Surgery
O43719	HIV Tat-specific factor 1	HTATSF1	20.1304	0.367873	1.74189	1.74189	After Surgery	Healthy control
P0DOY2	Immunoglobulin lambda constant 2	IGLC2	141.097	0.368051	1.25282	0.798202	Healthy control	After Surgery
P10909	Clusterin	CLU	295.424	0.372011	1.07585	0.929499	Healthy control	After Surgery
Q12805	EGF-containing fibulin-like extracellular matrix protein 1	EFEMP1	70.4421	0.379849	1.1452	1.1452	After Surgery	Healthy control
P01871	Immunoglobulin heavy constant mu	IGHM	442.483	0.388926	1.21128	0.825573	Healthy control	After Surgery
Q7Z7A1	Centriolin	CNTRL	30.6798	0.395398	1.14813	0.870978	Healthy control	After Surgery
Q9H4A6	Golgi phosphoprotein 3	GOLPH3	25.1723	0.395772	1.24882	1.24882	After Surgery	Healthy control
O43815	Striatin	STRN	5.2437	0.398262	1.54079	1.54079	After Surgery	Healthy control
Q15293	Reticulocalbin-1	RCN1	20.2226	0.399444	1.19156	0.839237	Healthy control	After Surgery
A0A0C4DH34	Immunoglobulin heavy variable 4-28	IGHV4-28	16.2514	0.399907	1.43333	1.43333	After Surgery	Healthy control
P01876	Immunoglobulin heavy constant alpha 1	IGHA1	309.394	0.401395	1.19346	0.837896	Healthy control	After Surgery
Q6NWY9	Pre-mRNA-processing factor 40 homolog B	PRPF40B	5.6923	0.405697	1.01909	1.01909	After Surgery	Healthy control
P01742	Immunoglobulin heavy variable 1-69	IGHV1-69	21.2199	0.405824	1.38728	0.720833	Healthy control	After Surgery
Q149M9	NACHT domain- and WD repeat-containing protein 1	NWD1	42.2623	0.405886	1.96935	1.96935	After Surgery	Healthy control
Q70CQ1	Ubiquitin carboxyl-terminal hydrolase 49	USP49	13.598	0.406043	1.38226	1.38226	After Surgery	Healthy control
P01042	Kininogen-1	KNG1	446.212	0.407094	1.08314	0.923246	Healthy control	After Surgery
Q07960	Rho GTPase-activating protein 1	ARHGAP1	7.0506	0.414628	1.09696	1.09696	After Surgery	Healthy control
P02745	Complement C1q subcomponent subunit A	C1QA	12.9629	0.417992	1.43282	1.43282	After Surgery	Healthy control
Q99698	Lysosomal-trafficking regulator	LYST	15.1592	0.423068	1.10312	1.10312	After Surgery	Healthy control
P01861	Immunoglobulin heavy constant gamma 4	IGHG4	167.091	0.426867	1.17433	0.85155	Healthy control	After Surgery
P01764	Immunoglobulin heavy variable 3-23	IGHV3-23	36.8826	0.432897	1.59957	1.59957	After Surgery	Healthy control
P01714	Immunoglobulin lambda variable 3-19	IGLV3-19	7.3008	0.436331	1.16125	0.861142	Healthy control	After Surgery
P49908	Selenoprotein P	SELENOP	17.1749	0.43923	1.07364	0.93141	Healthy control	After Surgery
P49747	Cartilage oligomeric matrix protein	COMP	32.0502	0.439818	1.19688	0.835506	Healthy control	After Surgery
P01024	Complement C3	C3	2552.49	0.445984	1.13819	1.13819	After Surgery	Healthy control
P00748	Coagulation factor XII	F12	103.577	0.453354	1.8934	1.8934	After Surgery	Healthy control
A0A0C4DH41	Immunoglobulin heavy variable 4-61	IGHV4-61	25.8687	0.459856	1.0747	0.930496	Healthy control	After Surgery
P20851	C4b-binding protein beta chain	C4BPB	67.1081	0.470914	1.33906	1.33906	After Surgery	Healthy control
Q9H4L7	SWI/SNF-related matrix-associated actin-dependent regulator of chromatin subfamily A containing DEAD/H box 1	SMARCAD1	5.1909	0.47528	14.5475	14.5475	After Surgery	Healthy control
Q15323	Keratin_ type I cuticular Ha1	KRT31	99.2226	0.475477	11.4618	0.087246	Healthy control	After Surgery
P01023	Alpha-2-macroglobulin	A2M	1677.77	0.478241	1.21425	0.823555	Healthy control	After Surgery
Q7Z3Y8	Keratin_ type I cytoskeletal 27	KRT27	12.3915	0.480163	1.09635	0.912121	Healthy control	After Surgery
P09001	39S ribosomal protein L3_ mitochondrial	MRPL3	6.6861	0.481629	1.09897	0.909943	Healthy control	After Surgery
Q9P2M7	Cingulin	CGN	23.5422	0.489594	1.11368	1.11368	After Surgery	Healthy control
O75636	Ficolin-3	FCN3	78.24	0.494638	1.26075	1.26075	After Surgery	Healthy control
O43866	CD5 antigen-like	CD5L	273.975	0.495065	1.05536	0.947543	Healthy control	After Surgery
Q86UP9	Lipoma HMGIC fusion partner-like 3 protein	LHFPL3	11.439	0.49825	1.32813	0.752938	Healthy control	After Surgery
A0A075B6I9	Immunoglobulin lambda variable 7-46	IGLV7-46	7.5295	0.501987	1.87084	0.534518	Healthy control	After Surgery
P31150	Rab GDP dissociation inhibitor alpha	GDI1	12.5196	0.504719	1.92287	1.92287	After Surgery	Healthy control
Q9C0D2	Centrosomal protein of 295 kDa	CEP295	15.5374	0.504777	1.22801	0.814326	Healthy control	After Surgery
Q96KN2	Beta-Ala-His dipeptidase	CNDP1	105.338	0.504907	1.05922	1.05922	After Surgery	Healthy control
P02679	Fibrinogen gamma chain	FGG	772.665	0.512727	1.14254	1.14254	After Surgery	Healthy control
Q7LG56	Ribonucleoside-diphosphate reductase subunit M2 B	RRM2B	12.4594	0.513942	1.05683	1.05683	After Surgery	Healthy control
P50454	Serpin H1	SERPINH1	6.53	0.51438	1.24764	1.24764	After Surgery	Healthy control
P02042	Hemoglobin subunit delta	HBD	152.259	0.519705	1.11847	1.11847	After Surgery	Healthy control
Q92496	Complement factor H-related protein 4	CFHR4	19.3675	0.52226	1.07	0.934576	Healthy control	After Surgery
A0M8Q6	Immunoglobulin lambda constant 7	IGLC7	71.9233	0.524223	2.45312	0.407645	Healthy control	After Surgery
P01624	Immunoglobulin kappa variable 3-15	IGKV3-15	42.8092	0.527803	1.39845	0.715075	Healthy control	After Surgery
P33991	DNA replication licensing factor MCM4	MCM4	5.174	0.542194	1.06117	0.942358	Healthy control	After Surgery
P10912	Growth hormone receptor	GHR	12.9295	0.54329	1.27948	0.781567	Healthy control	After Surgery
P00742	Coagulation factor X	F10	105.648	0.548096	1.11787	1.11787	After Surgery	Healthy control
Q8N4C6	Ninein	NIN	11.0322	0.548988	1.10395	1.10395	After Surgery	Healthy control
Q5JWR5	Protein dopey-1	DOPEY1	48.3139	0.552952	1.09278	0.915099	Healthy control	After Surgery
Q03468	DNA excision repair protein ERCC-6	ERCC6	11.619	0.557591	1.59343	1.59343	After Surgery	Healthy control
P02675	Fibrinogen beta chain	FGB	910.002	0.559994	1.15807	1.15807	After Surgery	Healthy control
O14791	Apolipoprotein L1	APOL1	103.297	0.566617	1.13891	0.878033	Healthy control	After Surgery
Q6PD62	RNA polymerase-associated protein CTR9 homolog	CTR9	5.098	0.567631	1.06193	0.941685	Healthy control	After Surgery
P01031	Complement C5	C5	781.144	0.574844	1.11723	1.11723	After Surgery	Healthy control
P08779	Keratin_ type I cytoskeletal 16	KRT16	67.4284	0.588496	1.04643	0.955629	Healthy control	After Surgery
P42356	Phosphatidylinositol 4-kinase alpha	PI4KA	19.8227	0.590392	2.67558	2.67558	After Surgery	Healthy control
A0A0B4J1V0	Immunoglobulin heavy variable 3-15	IGHV3-15	26.6266	0.594417	1.27984	0.781345	Healthy control	After Surgery
Q9NR63	Cytochrome P450 26B1	CYP26B1	10.4556	0.595599	1.14811	1.14811	After Surgery	Healthy control
P05160	Coagulation factor XIII B chain	F13B	146.945	0.59778	1.06284	0.940875	Healthy control	After Surgery
P08603	Complement factor H	CFH	947.33	0.599052	1.07482	1.07482	After Surgery	Healthy control
P42680	Tyrosine-protein kinase Tec	TEC	12.3275	0.601705	1.09918	0.909773	Healthy control	After Surgery
O43290	U4/U6.U5 tri-snRNP-associated protein 1	SART1	26.3078	0.601814	1.09779	0.91092	Healthy control	After Surgery
Q9NRY4	Rho GTPase-activating protein 35	ARHGAP35	34.9155	0.602287	1.20485	1.20485	After Surgery	Healthy control
P11226	Mannose-binding protein C	MBL2	25.1962	0.605903	1.05432	0.948479	Healthy control	After Surgery
P17936	Insulin-like growth factor-binding protein 3	IGFBP3	5.3399	0.608954	1.01869	0.981651	Healthy control	After Surgery
Q8IYU8	Calcium uptake protein 2_ mitochondrial	MICU2	13.3364	0.609029	1.14894	0.870371	Healthy control	After Surgery
P02671	Fibrinogen alpha chain	FGA	970.806	0.610082	1.18637	1.18637	After Surgery	Healthy control
A0A087WW87	Immunoglobulin kappa variable 2-40	IGKV2-40	26.1207	0.61213	1.26249	0.792084	Healthy control	After Surgery
Q96PZ0	Pseudouridylate synthase 7 homolog	PUS7	5.3158	0.614355	1.10648	0.90377	Healthy control	After Surgery
Q99996	A-kinase anchor protein 9	AKAP9	15.0273	0.621939	1.00537	0.994657	Healthy control	After Surgery
Q6IPM2	IQ domain-containing protein E	IQCE	17.8787	0.623769	1.03413	0.966992	Healthy control	After Surgery
Q9Y6X4	Soluble lamin-associated protein of 75 kDa	FAM169A	4.8538	0.631471	1.5044	1.5044	After Surgery	Healthy control
Q13523	Serine/threonine-protein kinase PRP4 homolog	PRPF4B	16.553	0.632054	1.15004	1.15004	After Surgery	Healthy control
A0A075B6S6	Immunoglobulin kappa variable 2D-30	IGKV2D-30	25.2479	0.635533	2.86803	2.86803	After Surgery	Healthy control
P04217	Alpha-1B-glycoprotein	A1BG	266.69	0.642217	1.05989	0.943494	Healthy control	After Surgery
A0A0C4DH31	Immunoglobulin heavy variable 1-18	IGHV1-18	17.3248	0.642915	1.24302	1.24302	After Surgery	Healthy control
Q32MZ4	Leucine-rich repeat flightless-interacting protein 1	LRRFIP1	4.9233	0.646209	1.11521	1.11521	After Surgery	Healthy control
P04259	Keratin_ type II cytoskeletal 6B	KRT6B	60.1106	0.649108	1.03228	1.03228	After Surgery	Healthy control
Q9NRD9	Dual oxidase 1	DUOX1	13.7125	0.652492	1.00701	0.993037	Healthy control	After Surgery
Q8IWC1	MAP7 domain-containing protein 3	MAP7D3	21.4351	0.655114	1.07375	1.07375	After Surgery	Healthy control
P01602	Immunoglobulin kappa variable 1-5	IGKV1-5	31.8368	0.672991	1.03047	0.970426	Healthy control	After Surgery
O95996	Adenomatous polyposis coli protein 2	APC2	43.9776	0.686346	1.00143	1.00143	After Surgery	Healthy control
Q04756	Hepatocyte growth factor activator	HGFAC	34.9951	0.686942	1.08327	0.923132	Healthy control	After Surgery
Q14789	Golgin subfamily B member 1	GOLGB1	88.5453	0.688263	1.29649	1.29649	After Surgery	Healthy control
A0A075B6I0	Immunoglobulin lambda variable 8-61	IGLV8-61	21.6041	0.688786	1.33023	0.75175	Healthy control	After Surgery
O15021	Microtubule-associated serine/threonine-protein kinase 4	MAST4	20.6272	0.691049	1.5061	1.5061	After Surgery	Healthy control
P04430	Immunoglobulin kappa variable 1-16	IGKV1-16	23.5979	0.692265	1.47124	0.679701	Healthy control	After Surgery
Q92598	Heat shock protein 105 kDa	HSPH1	43.4158	0.699713	1.01185	1.01185	After Surgery	Healthy control
Q9UGM5	Fetuin-B	FETUB	34.1773	0.70483	1.05967	0.943687	Healthy control	After Surgery
Q16610	Extracellular matrix protein 1	ECM1	93.2348	0.705155	1.03051	0.970392	Healthy control	After Surgery
P06310	Immunoglobulin kappa variable 2-30	IGKV2-30	25.2493	0.708261	3.75332	3.75332	After Surgery	Healthy control
Q8NEY1	Neuron navigator 1	NAV1	60.9555	0.711034	1.05015	1.05015	After Surgery	Healthy control
P14902	Indoleamine 2_3-dioxygenase 1	IDO1	10.8156	0.717161	1.12491	0.888961	Healthy control	After Surgery
A0A0C4DH67	Immunoglobulin kappa variable 1-8	IGKV1-8	37.6517	0.717489	1.66212	0.601641	Healthy control	After Surgery
P23142	Fibulin-1	FBLN1	186.957	0.718078	1.02133	1.02133	After Surgery	Healthy control
Q15166	Serum paraoxonase/lactonase 3	PON3	59.6954	0.718782	1.08008	1.08008	After Surgery	Healthy control
P69891	Hemoglobin subunit gamma-1	HBG1	15.5485	0.738739	1.28861	1.28861	After Surgery	Healthy control
P23083	Immunoglobulin heavy variable 1-2	IGHV1-2	25.8728	0.741828	1.01206	0.988084	Healthy control	After Surgery
O76013	Keratin_ type I cuticular Ha6	KRT36	34.1586	0.742295	13.6983	0.0730017	Healthy control	After Surgery
Q1L5Z9	LON peptidase N-terminal domain and RING finger protein 2	LONRF2	5.6377	0.745576	1.19654	1.19654	After Surgery	Healthy control
Q92974	Rho guanine nucleotide exchange factor 2	ARHGEF2	5.5123	0.746093	1.75292	1.75292	After Surgery	Healthy control
P04003	C4b-binding protein alpha chain	C4BPA	477.783	0.747379	1.02314	0.977383	Healthy control	After Surgery
A0A0C4DH68	Immunoglobulin kappa variable 2-24	IGKV2-24	7.678	0.748951	1.04675	1.04675	After Surgery	Healthy control
Q5UIP0	Telomere-associated protein RIF1	RIF1	27.1582	0.752215	1.12326	0.890269	Healthy control	After Surgery
Q92541	RNA polymerase-associated protein RTF1 homolog	RTF1	5.9732	0.758739	1.71876	1.71876	After Surgery	Healthy control
Q7Z794	Keratin_ type II cytoskeletal 1b	KRT77	45.4978	0.76311	1.04222	0.959489	Healthy control	After Surgery
Q96F07	Cytoplasmic FMR1-interacting protein 2	CYFIP2	6.4214	0.764633	1.4051	0.711694	Healthy control	After Surgery
Q15485	Ficolin-2	FCN2	19.4756	0.764718	1.06112	1.06112	After Surgery	Healthy control
Q3KQU3	MAP7 domain-containing protein 1	MAP7D1	38.9817	0.765221	1.12716	1.12716	After Surgery	Healthy control
Q8TCU6	Phosphatidylinositol 3_4_5-trisphosphate-dependent Rac exchanger 1 protein	PREX1	15.1732	0.765715	1.33774	1.33774	After Surgery	Healthy control
Q14980	Nuclear mitotic apparatus protein 1	NUMA1	18.1625	0.767258	1.20943	1.20943	After Surgery	Healthy control
Q96PY5	Formin-like protein 2	FMNL2	17.6858	0.77255	4.7832	4.7832	After Surgery	Healthy control
P0C0L5	Complement C4-B	C4B	1489.51	0.77685	1.02036	1.02036	After Surgery	Healthy control
P0C0L4	Complement C4-A	C4A	1477.5	0.77685	1.02036	1.02036	After Surgery	Healthy control
O75460	Serine/threonine-protein kinase/endoribonuclease IRE1	ERN1	13.2536	0.777667	1.42834	1.42834	After Surgery	Healthy control
P01743	Immunoglobulin heavy variable 1-46	IGHV1-46	34.8117	0.783302	1.0605	0.942951	Healthy control	After Surgery
P13796	Plastin-2	LCP1	11.6087	0.786122	1.14365	1.14365	After Surgery	Healthy control
P36955	Pigment epithelium-derived factor	SERPINF1	147.266	0.791338	1.05269	1.05269	After Surgery	Healthy control
P15169	Carboxypeptidase N catalytic chain	CPN1	62.7724	0.793348	1.29945	1.29945	After Surgery	Healthy control
P20742	Pregnancy zone protein	PZP	379.531	0.79487	1.01878	1.01878	After Surgery	Healthy control
P02774	Vitamin D-binding protein	GC	756.186	0.795475	1.02927	0.971564	Healthy control	After Surgery
Q86UP2	Kinectin	KTN1	38.0614	0.79981	1.0399	1.0399	After Surgery	Healthy control
P08697	Alpha-2-antiplasmin	SERPINF2	259.071	0.807882	1.02101	1.02101	After Surgery	Healthy control
Q9UBV8	Peflin	PEF1	12.0092	0.820281	1.05495	1.05495	After Surgery	Healthy control
A0A0B4J1Y9	Immunoglobulin heavy variable 3-72	IGHV3-72	20.8031	0.824102	1.02137	0.979078	Healthy control	After Surgery
P02008	Hemoglobin subunit zeta	HBZ	37.7632	0.827097	1.05687	1.05687	After Surgery	Healthy control
P43628	Killer cell immunoglobulin-like receptor 2DL3	KIR2DL3	11.4232	0.830063	1.00738	0.99267	Healthy control	After Surgery
P07357	Complement component C8 alpha chain	C8A	210.151	0.837526	1.04843	0.953809	Healthy control	After Surgery
Q14244	Ensconsin	MAP7	20.4497	0.838514	1.22775	1.22775	After Surgery	Healthy control
P02743	Serum amyloid P-component	APCS	39.7875	0.840155	1.25531	1.25531	After Surgery	Healthy control
O95425	Supervillin	SVIL	4.8123	0.840301	1.3312	1.3312	After Surgery	Healthy control
O15078	Centrosomal protein of 290 kDa	CEP290	83.8126	0.842559	1.07138	1.07138	After Surgery	Healthy control
P05156	Complement factor I	CFI	255.026	0.846393	1.03799	0.963398	Healthy control	After Surgery
P01599	Immunoglobulin kappa variable 1-17	IGKV1-17	24.3283	0.848026	1.24351	1.24351	After Surgery	Healthy control
Q4KWH8	1-phosphatidylinositol 4_5-bisphosphate phosphodiesterase eta-1	PLCH1	24.1634	0.849536	1.21384	1.21384	After Surgery	Healthy control
P02747	Complement C1q subcomponent subunit C	C1QC	29.3959	0.850527	1.3444	1.3444	After Surgery	Healthy control
P01700	Immunoglobulin lambda variable 1-47	IGLV1-47	28.1226	0.85213	1.0344	1.0344	After Surgery	Healthy control
Q96BY6	Dedicator of cytokinesis protein 10	DOCK10	68.6699	0.85778	1.15606	1.15606	After Surgery	Healthy control
Q15582	Transforming growth factor-beta-induced protein ig-h3	TGFBI	16.3978	0.86163	1.01665	1.01665	After Surgery	Healthy control
Q8N9V7	Testis- and ovary-specific PAZ domain-containing protein 1	TOPAZ1	25.5909	0.863022	1.00799	1.00799	After Surgery	Healthy control
P35908	Keratin_ type II cytoskeletal 2 epidermal	KRT2	147.518	0.865872	1.04222	0.95949	Healthy control	After Surgery
Q9UK55	Protein Z-dependent protease inhibitor	SERPINA10	63.7517	0.871808	1.04412	1.04412	After Surgery	Healthy control
P12081	Histidine--tRNA ligase_ cytoplasmic	HARS	11.8019	0.875884	1.21	1.21	After Surgery	Healthy control
P01782	Immunoglobulin heavy variable 3-9	IGHV3-9	25.1014	0.881265	1.202	1.202	After Surgery	Healthy control
Q5T197	DC-STAMP domain-containing protein 1	DCST1	10.7512	0.881498	1.23473	0.809891	Healthy control	After Surgery
Q15848	Adiponectin	ADIPOQ	23.3533	0.882836	1.01158	0.988548	Healthy control	After Surgery
A0A0C4DH38	Immunoglobulin heavy variable 5-51	IGHV5-51	48.6306	0.893072	1.65582	1.65582	After Surgery	Healthy control
A0A075B6K4	Immunoglobulin lambda variable 3-10	IGLV3-10	12.8259	0.900193	1.02077	0.979655	Healthy control	After Surgery
Q5U5Z8	Cytosolic carboxypeptidase 2	AGBL2	21.8991	0.901479	1.16523	1.16523	After Surgery	Healthy control
P07225	Vitamin K-dependent protein S	PROS1	287.268	0.916135	1.13568	1.13568	After Surgery	Healthy control
P01706	Immunoglobulin lambda variable 2-11	IGLV2-11	7.3114	0.919082	1.08925	1.08925	After Surgery	Healthy control
P06276	Cholinesterase	BCHE	59.5915	0.919449	1.17879	1.17879	After Surgery	Healthy control
Q9NUD5	Zinc finger CCHC domain-containing protein 3	ZCCHC3	12.8256	0.92524	1.57094	1.57094	After Surgery	Healthy control
P35527	Keratin_ type I cytoskeletal 9	KRT9	163.532	0.931466	1.02926	0.971573	Healthy control	After Surgery
Q6S8J3	POTE ankyrin domain family member E	POTEE	66.7812	0.937938	1.02529	1.02529	After Surgery	Healthy control
P00738	Haptoglobin	HP	602.306	0.946979	1.14167	1.14167	After Surgery	Healthy control
P00747	Plasminogen	PLG	737.824	0.947938	1.04899	1.04899	After Surgery	Healthy control
P01593	Immunoglobulin kappa variable 1D-33	IGKV1D-33	17.6874	0.948419	1.26064	1.26064	After Surgery	Healthy control
P06312	Immunoglobulin kappa variable 4-1	IGKV4-1	7.6716	0.951027	1.30578	1.30578	After Surgery	Healthy control
Q6GQQ9	OTU domain-containing protein 7B	OTUD7B	10.479	0.953567	1.13789	1.13789	After Surgery	Healthy control
O75882	Attractin	ATRN	180.44	0.961508	1.11391	1.11391	After Surgery	Healthy control
P13645	Keratin_ type I cytoskeletal 10	KRT10	205.313	0.964125	1.00492	1.00492	After Surgery	Healthy control
P39060	Collagen alpha-1(XVIII) chain	COL18A1	11.3567	0.974928	1.05719	0.945903	Healthy control	After Surgery
P04083	Annexin A1	ANXA1	47.012	0.978214	1.00298	0.997024	Healthy control	After Surgery
P02649	Apolipoprotein E	APOE	324.624	0.979706	1.01049	1.01049	After Surgery	Healthy control
Q15057	Arf-GAP with coiled-coil_ ANK repeat and PH domain-containing protein 2	ACAP2	4.9581	0.986777	1.35943	1.35943	After Surgery	Healthy control
Q7L5N1	COP9 signalosome complex subunit 6	COPS6	6.8321	0.993646	1.32749	1.32749	After Surgery	Healthy control
Q9NR96	Toll-like receptor 9	TLR9	12.3851	0.997696	1.02153	0.97892	Healthy control	After Surgery

## Sheet: S3.6
Table S3.6: List of filtered proteins identified by discovery proteomics in plasma samples of TAA patients collected pre- and 8-10 days post-operatively (BB vs BA) (p ≤ 0.05 and FC ≤ 0.67 or FC ≥1.5) - Group A
Accession	Description	Gene name	Confidence score	Anova (p)	Fold Change	Highest mean condition	Lowest mean condition
P05109	Protein S100-A8	S100A8	7.3999	0.0141865	0.234072	After Surgery	Before surgery
P07195	L-lactate dehydrogenase B chain	LDHB	6.1483	0.00885121	0.291591	After Surgery	Before surgery
P0DJI8	Serum amyloid A-1 protein	SAA1	181.891	0.0438915	0.460998	After Surgery	Before surgery
P18428	Lipopolysaccharide-binding protein	LBP	56.9227	0.0360618	0.562534	After Surgery	Before surgery
P02750	Leucine-rich alpha-2-glycoprotein	LRG1	241.976	0.0129756	0.574642	After Surgery	Before surgery
Q9P2E3	NFX1-type zinc finger-containing protein 1	ZNFX1	19.6775	0.0024427	0.576559	After Surgery	Before surgery
Q8N1H7	Protein SIX6OS1	SIX6OS1	42.7578	0.00699813	0.62669	After Surgery	Before surgery
P01011	Alpha-1-antichymotrypsin	SERPINA3	516.151	0.0301952	0.62976	After Surgery	Before surgery
A6NMZ7	Collagen alpha-6(VI) chain	COL6A6	4.9431	0.0419606	0.632821	After Surgery	Before surgery
P01019	Angiotensinogen	AGT	199.506	0.0100007	0.662492	After Surgery	Before surgery
Q9Y6R4	Mitogen-activated protein kinase kinase kinase 4	MAP3K4	21.3177	0.0321481	1.50084	Before surgery	After Surgery
P01857	Immunoglobulin heavy constant gamma 1	IGHG1	191.308	0.0111865	1.5011	Before surgery	After Surgery
A0A075B6K4	Immunoglobulin lambda variable 3-10	IGLV3-10	12.8259	0.0417044	1.52823	Before surgery	After Surgery
Q86UP9	Lipoma HMGIC fusion partner-like 3 protein	LHFPL3	11.439	0.0439959	1.64058	Before surgery	After Surgery
Q9ULI0	ATPase family AAA domain-containing protein 2B	ATAD2B	15.7057	0.0332189	1.72859	Before surgery	After Surgery
P02768	Serum albumin	ALB	1046.15	0.020496	2.09181	Before surgery	After Surgery
P02549	Spectrin alpha chain_ erythrocytic 1	SPTA1	30.7514	0.0364144	2.39425	Before surgery	After Surgery

## Sheet: S3.7
Table S3.7: List of filtered proteins identified by discovery proteomics in plasma samples of TAA patients collected pre-operatively compared with healthy control (BB vs HC) (p ≤ 0.05 and FC ≤ 0.67 or FC ≥1.5) - Group B
Accession	Description	Gene name	Confidence score	Anova (p)	Fold Change (Disease/Control)	Highest mean condition	Lowest mean condition
Q8IV77	Cyclic nucleotide-gated cation channel alpha-4	CNGA4	5.1336	0.0286169	0.364245	Healthy control	Before Surgery
P01859	Immunoglobulin heavy constant gamma 2	IGHG2	145.99	0.0217082	0.386329	Healthy control	Before Surgery
Q9NRD9	Dual oxidase 1	DUOX1	13.7125	0.0277585	0.418687	Healthy control	Before Surgery
P02765	Alpha-2-HS-glycoprotein	AHSG	258.669	0.00211382	0.446121	Healthy control	Before Surgery
P01857	Immunoglobulin heavy constant gamma 1	IGHG1	191.308	0.0141255	0.490406	Healthy control	Before Surgery
P02647	Apolipoprotein A-I	APOA1	576.255	0.01144	0.604593	Healthy control	Before Surgery
P27169	Serum paraoxonase/arylesterase 1	PON1	272.947	0.0165785	0.642056	Healthy control	Before Surgery
Q06033	Inter-alpha-trypsin inhibitor heavy chain H3	ITIH3	260.046	0.0376526	1.62941	Before Surgery	Healthy control
Q15020	Squamous cell carcinoma antigen recognized by T-cells 3	SART3	19.6555	0.0362987	1.66645	Before Surgery	Healthy control
P02748	Complement component C9	C9	393.501	0.00141922	1.84917	Before Surgery	Healthy control
Q12774	Rho guanine nucleotide exchange factor 5	ARHGEF5	6.0971	0.00372087	1.92225	Before Surgery	Healthy control
Q96L93	Kinesin-like protein KIF16B	KIF16B	26.7005	0.0421212	2.04555	Before Surgery	Healthy control
Q9UHR6	Zinc finger HIT domain-containing protein 2	ZNHIT2	17.7128	0.0239289	2.05531	Before Surgery	Healthy control
P02775	Platelet basic protein	PPBP	7.9954	0.00689622	2.07023	Before Surgery	Healthy control
Q9P2E3	NFX1-type zinc finger-containing protein 1	ZNFX1	19.6775	0.000715616	2.50377	Before Surgery	Healthy control
P05109	Protein S100-A8	S100A8	7.3999	0.0216567	2.54818	Before Surgery	Healthy control
P18428	Lipopolysaccharide-binding protein	LBP	56.9227	0.000969657	2.79654	Before Surgery	Healthy control
Q9Y4J8	Dystrobrevin alpha	DTNA	10.4113	0.00804527	7.94932	Before Surgery	Healthy control

## Sheet: S3.8
Table S3.8: List of filtered proteins identified by discovery proteomics in plasma samples of TAA patients collected 8-10 days post-operatively compared with healthy control (BA vs HC) (p ≤ 0.05 and FC ≤ 0.67 or FC ≥1.5) - Group C
Accession	Description	Gene name	Confidence score	Anova (p)	Fold Change (Disease/Control)	Highest mean condition	Lowest mean condition
O15360	Fanconi anemia group A protein	FANCA	5.0474	0.0145159	0.158046	Healthy control	After Surgery
Q16281	Cyclic nucleotide-gated cation channel alpha-3	CNGA3	10.6142	0.00399532	0.223704	Healthy control	After Surgery
P61970	Nuclear transport factor 2	NUTF2	6.058	0.0213212	0.258965	Healthy control	After Surgery
P02549	Spectrin alpha chain_ erythrocytic 1	SPTA1	30.7514	0.00132307	0.259883	Healthy control	After Surgery
P02768	Serum albumin	ALB	1046.15	0.00215889	0.268356	Healthy control	After Surgery
P01859	Immunoglobulin heavy constant gamma 2	IGHG2	145.99	0.00892328	0.309675	Healthy control	After Surgery
Q08380	Galectin-3-binding protein	LGALS3BP	110.569	0.0337259	0.311867	Healthy control	After Surgery
P01857	Immunoglobulin heavy constant gamma 1	IGHG1	191.308	0.000634705	0.326698	Healthy control	After Surgery
P51884	Lumican	LUM	124.544	0.0078794	0.382176	Healthy control	After Surgery
P23508	Colorectal mutant cancer protein	MCC	26.1357	0.00929325	0.397141	Healthy control	After Surgery
P01860	Immunoglobulin heavy constant gamma 3	IGHG3	179.7	0.0487922	0.421733	Healthy control	After Surgery
P02766	Transthyretin	TTR	165.836	0.00396739	0.450688	Healthy control	After Surgery
P02654	Apolipoprotein C-I	APOC1	63.4322	0.00623745	0.468608	Healthy control	After Surgery
P02765	Alpha-2-HS-glycoprotein	AHSG	258.669	0.00436276	0.469543	Healthy control	After Surgery
Q9P281	BAH and coiled-coil domain-containing protein 1	BAHCC1	11.6664	0.0320051	0.479198	Healthy control	After Surgery
P80108	Phosphatidylinositol-glycan-specific phospholipase D	GPLD1	131.254	0.00608769	0.480454	Healthy control	After Surgery
O75533	Splicing factor 3B subunit 1	SF3B1	7.2672	0.00335651	0.493413	Healthy control	After Surgery
O95613	Pericentrin	PCNT	69.9226	0.00770999	0.505834	Healthy control	After Surgery
Q9NZP8	Complement C1r subcomponent-like protein	C1RL	35.1526	0.00259863	0.521537	Healthy control	After Surgery
Q9ULI0	ATPase family AAA domain-containing protein 2B	ATAD2B	15.7057	0.0353683	0.522194	Healthy control	After Surgery
P43652	Afamin	AFM	414.782	0.000341789	0.537201	Healthy control	After Surgery
A0A0A0MS15	Immunoglobulin heavy variable 3-49	IGHV3-49	20.4026	0.00339843	0.544055	Healthy control	After Surgery
P11532	Dystrophin	DMD	30.7486	0.0317968	0.553302	Healthy control	After Surgery
Q96AY4	Tetratricopeptide repeat protein 28	TTC28	9.8488	0.0402337	0.564192	Healthy control	After Surgery
P06396	Gelsolin	GSN	383.319	0.00394462	0.574499	Healthy control	After Surgery
P02647	Apolipoprotein A-I	APOA1	576.255	0.00687198	0.596257	Healthy control	After Surgery
P39880	Homeobox protein cut-like 1	CUX1	48.7371	0.034413	0.610162	Healthy control	After Surgery
P14060	3 beta-hydroxysteroid dehydrogenase/Delta 5-->4-isomerase type 1	HSD3B1	13.286	0.0205943	0.613517	Healthy control	After Surgery
P02652	Apolipoprotein A-II	APOA2	174.713	0.0147234	0.622002	Healthy control	After Surgery
B9A064	Immunoglobulin lambda-like polypeptide 5	IGLL5	137.988	0.0409159	0.630341	Healthy control	After Surgery
P02753	Retinol-binding protein 4	RBP4	134.83	0.0194914	0.646975	Healthy control	After Surgery
P00488	Coagulation factor XIII A chain	F13A1	71.1466	0.0415986	0.649561	Healthy control	After Surgery
P05452	Tetranectin	CLEC3B	90.1707	0.0268566	0.649769	Healthy control	After Surgery
P27169	Serum paraoxonase/arylesterase 1	PON1	272.947	0.0146039	0.664152	Healthy control	After Surgery
P14151	L-selectin	SELL	28.8347	0.00331619	0.665169	Healthy control	After Surgery
Q14624	Inter-alpha-trypsin inhibitor heavy chain H4	ITIH4	643.514	0.00260042	1.50092	After Surgery	Healthy control
P01019	Angiotensinogen	AGT	199.506	0.00397308	1.58376	After Surgery	Healthy control
P05155	Plasma protease C1 inhibitor	SERPING1	284.485	3.77549e-05	1.68291	After Surgery	Healthy control
Q12774	Rho guanine nucleotide exchange factor 5	ARHGEF5	6.0971	0.00640218	1.8686	After Surgery	Healthy control
Q9UHR6	Zinc finger HIT domain-containing protein 2	ZNHIT2	17.7128	0.0311936	1.98692	After Surgery	Healthy control
P02763	Alpha-1-acid glycoprotein 1	ORM1	231.138	0.000301974	2.01187	After Surgery	Healthy control
A6NMZ7	Collagen alpha-6(VI) chain	COL6A6	4.9431	0.0298471	2.05269	After Surgery	Healthy control
P01011	Alpha-1-antichymotrypsin	SERPINA3	516.151	0.000318149	2.15619	After Surgery	Healthy control
P02748	Complement component C9	C9	393.501	0.000390721	2.25678	After Surgery	Healthy control
P00740	Coagulation factor IX	F9	105.239	0.00197492	2.42415	After Surgery	Healthy control
P02750	Leucine-rich alpha-2-glycoprotein	LRG1	241.976	0.0010756	2.5033	After Surgery	Healthy control
Q06033	Inter-alpha-trypsin inhibitor heavy chain H3	ITIH3	260.046	0.00131461	2.51014	After Surgery	Healthy control
P00915	Carbonic anhydrase 1	CA1	22.6018	0.0298942	2.51124	After Surgery	Healthy control
Q8N1H7	Protein SIX6OS1	SIX6OS1	42.7578	0.0408675	2.83097	After Surgery	Healthy control
P07195	L-lactate dehydrogenase B chain	LDHB	6.1483	0.00460476	2.92764	After Surgery	Healthy control
P02775	Platelet basic protein	PPBP	7.9954	0.026735	3.05692	After Surgery	Healthy control
Q9P2E3	NFX1-type zinc finger-containing protein 1	ZNFX1	19.6775	1.34633e-05	4.34262	After Surgery	Healthy control
P18428	Lipopolysaccharide-binding protein	LBP	56.9227	5.49614e-05	4.97133	After Surgery	Healthy control
Q08830	Fibrinogen-like protein 1	FGL1	24.6139	0.035871	6.62696	After Surgery	Healthy control
P80748	Immunoglobulin lambda variable 3-21	IGLV3-21	18.6682	0.00126297	6.75503	After Surgery	Healthy control
P02741	C-reactive protein	CRP	125	3.72204e-06	9.74646	After Surgery	Healthy control
P05109	Protein S100-A8	S100A8	7.3999	4.03085e-05	10.8863	After Surgery	Healthy control
Q9Y4J8	Dystrobrevin alpha	DTNA	10.4113	0.00108558	13.3432	After Surgery	Healthy control
P0DJI9	Serum amyloid A-2 protein	SAA2	160.064	7.50731e-08	53.1129	After Surgery	Healthy control
P0DJI8	Serum amyloid A-1 protein	SAA1	181.891	3.63782e-08	74.985	After Surgery	Healthy control
Q7Z444	GTPase ERas	ERAS	6.7578	1.71885e-06	271.788	After Surgery	Healthy control

## Sheet: S3.9
Table S3.9: List of significantly enriched KEGG pathways identified by pathway analysis of statistically significant proteins from discovery tissue proteomics (T vs CT)
Term	P-value	Neglog10	Adjusted P-value	Combined Score	Genes
Complement and coagulation cascades	5.50823e-13	12.259	1.44866e-10	370.731	FGB;C1QA;C1R;CFI;F13A1;CLU;SERPINA5;VTN;C5;C8G;C7;C9;SERPING1;MASP2;MASP1;CD55;C1QC
Focal adhesion	9.64108e-12	11.0159	1.09417e-09	174.021	ITGB1;LAMA5;ITGB5;ACTN1;CAV1;FN1;PIK3CD;LAMC1;PPP1CA;PPP1CB;VTN;COL4A2;COL4A1;COL6A2;AKT3;COL6A1;COL4A5;COL6A3;ITGAV;TLN2;PPP1R12B;MYL9;VCL
ECM-receptor interaction	1.24811e-11	10.9037	1.09417e-09	292.262	ITGB1;LAMA5;ITGB5;FN1;LAMC1;NPNT;HSPG2;VTN;COL4A2;COL4A1;COL6A2;COL6A1;COL4A5;COL6A3;ITGAV;CD47
Amoebiasis	1.10691e-08	7.95589	7.27794e-07	151.728	LAMA5;RAB5C;ACTN1;FN1;PIK3CD;LAMC1;C8G;COL4A2;COL4A1;C9;GNAQ;GNAS;COL4A5;VCL
Glycolysis / Gluconeogenesis	6.33738e-08	7.19809	3.33346e-06	168.424	LDHC;LDHB;TPI1;PKLR;ADH1B;PGAM2;PGK1;ALDOC;GALM;PFKP;ALDH9A1
Prion disease	4.40727e-07	6.35583	1.93185e-05	60.692	C1QA;PRNP;TUBAL3;CAV1;PIK3CD;LAMC1;TUBA4A;PSMA5;C5;PSMA3;C8G;C7;PSMB2;C9;KIF5B;TUBB1;UQCRC1;CYCS;SLC25A5;C1QC
Coronavirus disease	7.26635e-07	6.13868	2.73007e-05	62.1599	FGB;C1QA;C1R;RPS6;F13A1;PIK3CD;RPS3A;RPS15;C5;C8G;C7;C9;RPLP2;MASP2;MASP1;RPS10;RPL17;C1QC
Small cell lung cancer	1.71671e-06	5.7653	5.64369e-05	93.1442	ITGB1;LAMA5;COL4A2;COL4A1;AKT3;FN1;PIK3CD;COL4A5;CYCS;ITGAV;LAMC1
HIF-1 signaling pathway	9.1259e-06	5.03972	0.000266679	67.239	LDHC;LDHB;TF;AKT3;RPS6;PGK1;SLC2A1;PIK3CD;ALDOC;TIMP1;PFKP
Staphylococcus aureus infection	1.60419e-05	4.79474	0.000421901	66.917	C1QA;C5;C1R;KRT25;CFI;KRT13;MASP2;MASP1;KRT9;C1QC
Platelet activation	3.10233e-05	4.50831	0.000703297	52.1245	PPP1CB;ITGB1;FGB;GNA13;GNAQ;AKT3;GNAS;PIK3CD;TLN2;GNAI2;PPP1CA
Pyruvate metabolism	3.20896e-05	4.49364	0.000703297	92.7687	LDHC;LDHB;PKLR;ADH1B;MDH2;GLO1;ALDH9A1
Phagosome	4.36289e-05	4.36023	0.000882645	44.4452	ITGB1;EEA1;MRC2;RAB5C;LAMP1;ITGB5;TUBAL3;C1R;TUBB1;ITGAV;HLA-G;TUBA4A
Proteoglycans in cancer	5.15037e-05	4.28816	0.000967534	37.48	ITGB1;ITGB5;CAV1;RPS6;FN1;PIK3CD;ANK1;HSPG2;PPP1CA;PPP1CB;VTN;AKT3;ITGAV;PPP1R12B
Human papillomavirus infection	9.32087e-05	4.03054	0.00163426	27.7617	ITGB1;LAMA5;ITGB5;FN1;PIK3CD;LAMC1;HLA-G;VTN;DLG2;COL4A2;COL4A1;COL6A2;AKT3;COL6A1;GNAS;COL4A5;COL6A3;ITGAV
Protein digestion and absorption	0.000182213	3.73942	0.00299513	42.3413	COL4A2;COL4A1;COL14A1;COL6A2;COL12A1;COL6A1;COL4A5;COL6A3;PRSS3
Vasopressin-regulated water reabsorption	0.000196857	3.70585	0.00304549	68.8541	RAB5C;ARHGDIA;ARHGDIB;GNAS;DYNLL2;VAMP2
Glucagon signaling pathway	0.000243207	3.61402	0.00355352	39.2431	LDHC;LDHB;GNAQ;AKT3;PGAM2;GNAS;SLC2A1;PYGL;PFKP
Parkinson disease	0.00039442	3.40404	0.0054596	24.127	TUBAL3;TXN;PARK7;TUBA4A;GNAI2;PSMA5;PSMA3;PSMB2;KIF5B;TUBB1;UQCRC1;GNAS;CYCS;SLC25A5
Central carbon metabolism in cancer	0.000417121	3.37974	0.00548514	44.2482	LDHC;LDHB;AKT3;PGAM2;SLC2A1;PIK3CD;PFKP
cGMP-PKG signaling pathway	0.000440589	3.35597	0.00551785	28.0441	PPP1CB;GNA13;GNAQ;AKT3;ATP2B4;ATP2A2;SLC25A5;MYL9;MYH7;GNAI2;PPP1CA
PI3K-Akt signaling pathway	0.00061219	3.21311	0.00731846	19.337	ITGB1;LAMA5;ITGB5;RPS6;FN1;PIK3CD;LAMC1;VTN;GNG2;COL4A2;COL4A1;COL6A2;AKT3;COL6A1;COL4A5;COL6A3;ITGAV
Pertussis	0.000688685	3.16198	0.00787496	37.7859	ITGB1;C1QA;C5;C1R;SERPING1;GNAI2;C1QC
Alzheimer disease	0.000968332	3.01398	0.0106113	17.3521	APP;TUBAL3;ATP2A2;PIK3CD;TUBA4A;RTN4;PSMA5;PSMA3;PSMB2;KIF5B;GNAQ;AKT3;TUBB1;UQCRC1;CYCS;APOE;SLC25A5
Viral myocarditis	0.00107558	2.96836	0.0111332	38.7787	SGCD;CAV1;CYCS;HLA-G;CD55;MYH7
Dopaminergic synapse	0.00112657	2.94824	0.0111332	25.4742	PPP1CB;GNG2;KIF5B;GNAQ;AKT3;GNAS;COMT;GNAI2;PPP1CA
Ferroptosis	0.00114296	2.94197	0.0111332	47.9614	PRNP;TF;FTH1;CP;FTL
Regulation of actin cytoskeleton	0.0012101	2.91718	0.0112143	20.1402	PPP1CB;ITGB1;GNA13;ITGB5;ACTN1;FN1;PIK3CD;ITGAV;PPP1R12B;MYL9;VCL;PPP1CA
Insulin resistance	0.00123656	2.90779	0.0112143	27.4298	PPP1CB;PTPA;AKT3;GFPT1;SLC2A1;PIK3CD;PYGL;PPP1CA
Fatty acid degradation	0.00142227	2.84702	0.0124686	43.9662	HADHB;ECHS1;ADH1B;HADH;ALDH9A1
Fatty acid elongation	0.00173532	2.76062	0.0147222	56.245	HADHB;ECHS1;PPT1;HADH
Spinocerebellar ataxia	0.00196544	2.70654	0.0161534	21.4539	PSMA5;PSMA3;PSMB2;GNAQ;AKT3;CYCS;ATP2A2;PIK3CD;SLC25A5
Dilated cardiomyopathy	0.00269881	2.56883	0.0210286	23.775	ITGB1;SGCD;ITGB5;GNAS;ATP2A2;ITGAV;MYH7
Adrenergic signaling in cardiomyocytes	0.00271853	2.56567	0.0210286	19.3206	PPP1CB;GNAQ;AKT3;GNAS;ATP2B4;ATP2A2;MYH7;GNAI2;PPP1CA
Cholesterol metabolism	0.00280219	2.5525	0.0210564	33.2744	VAPA;NPC2;APOC1;APOA4;APOE
Salmonella infection	0.00364043	2.43885	0.0244973	14.6121	RAB5C;TUBAL3;KIF5B;AKT3;TUBB1;CYCS;PIK3CD;TXN;MYL9;DYNLL2;TUBA4A;VPS16
Fructose and mannose metabolism	0.00369194	2.43274	0.0244973	39.298	TPI1;AKR1B1;ALDOC;PFKP
Relaxin signaling pathway	0.00377136	2.4235	0.0244973	18.8734	GNG2;COL4A2;COL4A1;AKT3;GNAS;COL4A5;PIK3CD;GNAI2
Chagas disease	0.00378855	2.42153	0.0244973	20.9897	C1QA;GNAQ;AKT3;GNAS;PIK3CD;GNAI2;C1QC
Arrhythmogenic right ventricular cardiomyopathy	0.00386743	2.41258	0.0244973	23.9506	ITGB1;SGCD;ITGB5;ACTN2;ATP2A2;ITGAV
Bacterial invasion of epithelial cells	0.00386743	2.41258	0.0244973	23.9506	ITGB1;CAV1;CLTC;FN1;PIK3CD;VCL
Pathways in cancer	0.00394346	2.40412	0.0244973	11.2147	ITGB1;LAMA5;GSTO1;TXNRD1;FN1;SLC2A1;PIK3CD;GSTT1;LAMC1;GNAI2;GNA13;GNG2;COL4A2;COL4A1;GNAQ;AKT3;GNAS;COL4A5;CYCS;ITGAV
Endocytosis	0.00400526	2.39737	0.0244973	14.1818	EEA1;RAB10;SNX1;EHD3;RAB4A;RAB5C;CAPZB;KIF5B;CAV1;CLTC;ASAP1;HLA-G
Regulation of lipolysis in adipocytes	0.00425179	2.37143	0.0254141	27.8154	FABP4;AKT3;GNAS;PIK3CD;GNAI2
Vascular smooth muscle contraction	0.00453574	2.34335	0.0265089	17.6616	PPP1CB;GNA13;MYL6;GNAQ;GNAS;PPP1R12B;MYL9;PPP1CA
Human cytomegalovirus infection	0.00473325	2.32484	0.0270618	14.1199	GNA13;GNG2;GNAQ;AKT3;GNAS;CYCS;PIK3CD;ITGAV;B2M;HLA-G;GNAI2
Systemic lupus erythematosus	0.00495996	2.30452	0.0277547	17.0937	C1QA;C5;C8G;C7;C1R;ACTN1;C9;C1QC
Tyrosine metabolism	0.00507741	2.29436	0.02782	33.5828	AOC3;ADH1B;MIF;COMT
Estrogen signaling pathway	0.00541392	2.26649	0.0284772	16.5492	GNAQ;AKT3;KRT25;GNAS;KRT13;PIK3CD;KRT9;GNAI2
Insulin signaling pathway	0.00541392	2.26649	0.0284772	16.5492	PPP1CB;PKLR;AKT3;RPS6;FLOT1;PIK3CD;PYGL;PPP1CA
Fluid shear stress and atherosclerosis	0.00589893	2.22923	0.03042	16.027	GSTO1;CAV1;AKT3;PIK3CD;GSTT1;ITGAV;TXN;ASS1
Mineral absorption	0.00616995	2.20972	0.0312057	23.5564	TF;FTH1;ATP2B4;ATOX1;FTL
Diabetic cardiomyopathy	0.00657403	2.18217	0.0325708	13.3386	PTPA;PPP1CB;AKT3;GFPT1;UQCRC1;SLC2A1;ATP2A2;PIK3CD;SLC25A5;PPP1CA
Apoptosis	0.00668754	2.17473	0.0325708	15.2828	TUBAL3;AKT3;CYCS;PIK3CD;SPTAN1;TUBA4A;LMNB1;CTSB
Leukocyte transendothelial migration	0.00693389	2.15902	0.0331566	16.6053	ITGB1;ACTN1;PIK3CD;MYL9;VCL;GNAI2;JAM3
Huntington disease	0.00721014	2.14206	0.0338619	11.2434	GPX1;TUBAL3;CLTC;TUBA4A;PSMA5;PSMA3;PSMB2;KIF5B;GNAQ;TUBB1;UQCRC1;CYCS;SLC25A5
Gap junction	0.0074043	2.13052	0.0341637	18.3029	TUBAL3;GNAQ;TUBB1;GNAS;TUBA4A;GNAI2
Hypertrophic cardiomyopathy	0.00823767	2.0842	0.0373536	17.4768	ITGB1;SGCD;ITGB5;ATP2A2;ITGAV;MYH7
Tryptophan metabolism	0.0088085	2.0551	0.039265	25.3234	ECHS1;DLST;HADH;ALDH9A1
Thyroid hormone signaling pathway	0.00949007	2.02273	0.0415981	14.5966	AKT3;SLC2A1;ATP2A2;PIK3CD;ITGAV;PFKP;MYH7
Oxytocin signaling pathway	0.0106604	1.97223	0.045962	12.7127	PPP1CB;MYL6;GNAQ;GNAS;PPP1R12B;MYL9;GNAI2;PPP1CA
Proteasome	0.0120886	1.91763	0.0505898	21.3746	PSMA5;PSMA3;PSMB2;PSMB8
Pathways of neurodegeneration	0.0121185	1.91655	0.0505898	8.43361	APP;PRNP;GPX1;TUBAL3;ATP2A2;PARK7;TUBA4A;PSMA5;PSMA3;PSMB2;KIF5B;GNAQ;TUBB1;UQCRC1;CYCS;SLC25A5;PRPH
Lysosome	0.0126753	1.89704	0.0520876	12.893	LAMP1;NPC2;FUCA1;CLTC;PPT1;NAGA;CTSB
AGE-RAGE signaling pathway in diabetic complications	0.0134365	1.87171	0.0543661	14.0182	COL4A2;COL4A1;AKT3;FN1;COL4A5;PIK3CD
Valine, leucine and isoleucine degradation	0.0139859	1.85431	0.0557317	19.7274	HADHB;ECHS1;HADH;ALDH9A1
Sulfur metabolism	0.0153141	1.81491	0.0596288	52.9203	ETHE1;SQOR
Thyroid hormone synthesis	0.0154173	1.81199	0.0596288	15.1656	DUOX1;GPX1;GNAQ;ALB;GNAS
Butanoate metabolism	0.0166848	1.77768	0.0635958	24.9235	ECHS1;BDH2;HADH
Tight junction	0.0178051	1.74945	0.0668964	10.2183	ITGB1;MYL6;DLG2;TUBAL3;ACTN1;MYL9;TUBA4A;JAM3
Endocrine and other factor-regulated calcium reabsorption	0.0195223	1.70947	0.0723149	16.3265	GNAQ;CLTC;ATP2B4;GNAS
Pentose phosphate pathway	0.0200982	1.69684	0.0724085	22.0257	ALDOC;PGLS;PFKP
beta-Alanine metabolism	0.0200982	1.69684	0.0724085	22.0257	AOC3;ECHS1;ALDH9A1
Galactose metabolism	0.021938	1.6588	0.0779687	20.7618	AKR1B1;GALM;PFKP
Toxoplasmosis	0.02227	1.65228	0.0780936	10.9671	ITGB1;LAMA5;AKT3;CYCS;LAMC1;GNAI2
Glutathione metabolism	0.0248018	1.60552	0.0858273	14.1735	GSTK1;GPX1;GSTO1;GSTT1
cAMP signaling pathway	0.0259233	1.58631	0.0885434	8.1093	PPP1CB;AKT3;GNAS;ATP2B4;ATP2A2;PIK3CD;MYL9;GNAI2;PPP1CA
Amyotrophic lateral sclerosis	0.026615	1.57487	0.0897403	6.87965	SEC13;HNRNPA3;GPX1;TUBAL3;TUBA4A;PSMA5;PSMA3;PSMB2;KIF5B;TUBB1;UQCRC1;CYCS;PRPH
Spliceosome	0.0276063	1.55899	0.0919044	8.95529	EFTUD2;SART1;HNRNPA3;DDX39B;SRSF1;SRSF2;HNRNPU
Propanoate metabolism	0.0279902	1.55299	0.0920178	17.5538	LDHC;LDHB;ECHS1
Long-term depression	0.0292743	1.53351	0.0950512	12.8107	GNA13;GNAQ;GNAS;GNAI2
Lysine degradation	0.0341945	1.46604	0.109673	11.6225	ECHS1;DLST;HADH;ALDH9A1
Alanine, aspartate and glutamate metabolism	0.0348372	1.45796	0.109947	15.0232	GLUD1;GFPT1;ASS1
Salivary secretion	0.0351162	1.45449	0.109947	9.67453	GNAQ;ATP2B4;GNAS;LYZ;VAMP2
GnRH secretion	0.0359349	1.44448	0.111187	11.2602	HCN3;GNAQ;AKT3;PIK3CD
Phenylalanine metabolism	0.0423303	1.37335	0.128432	21.3497	AOC3;MIF
Inflammatory mediator regulation of TRP channels	0.0424851	1.37176	0.128432	8.63149	PPP1CB;GNAQ;GNAS;PIK3CD;PPP1CA
Renin secretion	0.0453924	1.34302	0.135661	9.66142	GNAQ;GNAS;CTSB;GNAI2
Pancreatic secretion	0.0490023	1.30978	0.144805	7.90002	GNAQ;GNAS;ATP2B4;ATP2A2;PRSS3

## Sheet: S3.10
Table S3.10: List of significantly enriched KEGG pathways identified by pathway enrichment analysis of statistically significant proteins derived from discovery plasma proteomics (BB vs HC)
Term	P-value	Neglog10	Adjusted P-value	Combined Score	Genes
Complement and coagulation cascades	0.00355691	2.44893	0.0924797	142.284	VTN;C9
Lipid and atherosclerosis	0.0211197	1.67531	0.192685	37.6814	APOA1;LBP
Vitamin digestion and absorption	0.024912	1.60359	0.192685	160.186	APOA1
African trypanosomiasis	0.0381581	1.41841	0.192685	90.4641	APOA1
Fat digestion and absorption	0.0442138	1.35444	0.192685	74.0213	APOA1

[truncated: 2 more sheets: S3.11, Sheet1]
